# Supplementary material for: Prokaryotic diversity and biogeochemical characteristics of benthic microbial ecosystems at La Brava, a hypersaline lake at Salar de Atacama, Chile
Source: PLoS One. 2017 Nov 15;12(11):e0186867. doi: 10.1371/journal.pone.0186867 (PMC5687714; doi:10.1371/journal.pone.0186867)
Supplement: S1 Table — (XLSX) [file pone.0186867.s006.xlsx]

## Sheet: Hoja2
		NLM	PM	BM	RAC	NLM layers				BM layers
						1	2	3	4	1	2	3
	Gypsum	<1%	NF	NF	NF	<1%	NF	NF	NF	NF	NF	NF
	Halite	>80%	15-30%	5-15%	5-15%	50-80%	>80%	>80%	50-80%	NF	<1%	NF
	Aragonite	5-15%	50-80%	>80%	50-80%	15-30%	5-15%	<1%	30-50%	>80%	>80%	>80%
	Calcite	NF	<1%	<1%	<1%	NF	NF	NF	NF	NF	<1%	<1%
	Organic Matter (%)	10,20	ND	15,84	20,16	ND	ND	ND	ND	ND	ND	ND
	NF: Not found
	ND: Not determined
