# Supplementary material for: Prokaryotic diversity and biogeochemical characteristics of benthic microbial ecosystems at La Brava, a hypersaline lake at Salar de Atacama, Chile
Source: PLoS One. 2017 Nov 15;12(11):e0186867. doi: 10.1371/journal.pone.0186867 (PMC5687714; doi:10.1371/journal.pone.0186867)
Supplement: S2 Table — (XLSX) [file pone.0186867.s007.xlsx]

## Sheet: Hoja1
Description	Seqs/Sample	Chao1	Dominance	Equitability	Observed species	Shannon	Simpson
NLM Layer 1	1800	114	0.26	0.48	81	3.08	0.74
NLM Layer 2	1800	217	0.08	0.69	152	4.98	0.92
NLM Layer 3	1800	428	0.06	0.73	288	5.94	0.94
NLM Layer 4	1800	426	0.02	0.81	301	6.7	0.97
BM Layer 1	1800	258	0.02	0.83	216	6.46	0.98
BM Layer 2	1800	250	0.02	0.85	209	6.54	0.98
BM Layer 3	1800	419	0.03	0.8	304	6.57	0.97
