# Supplementary material for: Prokaryotic diversity and biogeochemical characteristics of benthic microbial ecosystems at La Brava, a hypersaline lake at Salar de Atacama, Chile
Source: PLoS One. 2017 Nov 15;12(11):e0186867. doi: 10.1371/journal.pone.0186867 (PMC5687714; doi:10.1371/journal.pone.0186867)
Supplement: S3 Table — (XLSX) [file pone.0186867.s008.xlsx]

## Sheet: Hoja3
#OTU ID	NLM	PM	BM	RAC	Relative abundance		Kingdom	Phylum	Class	Order	Family	Genus	Species
denovo1172	0.00412088	0.0110274	0.0254433	0.182755	0.053752		Bacteria	[Thermi]	Deinococci	Deinococcales	Trueperaceae	GBI-58
denovo1110	0.101923	0.00860678	0.0239013	0.0143705	0.0388505		Archaea	Crenarchaeota	MBGB
denovo198	0.0296703	0.0645508	0.0235158	0.0265542	0.037558		Archaea	Euryarchaeota	Thermoplasmata	E2	DHVEG-1
denovo344	0.00796703	0.0137171	0.0774865	0.0106217	0.0239489		Bacteria	Planctomycetes	Phycisphaerae	Phycisphaerales
denovo424	0.00604396	0.0406132	0.0131072	0.0393627	0.0253174		Bacteria	[Thermi]	Deinococci	Deinococcales	Trueperaceae
denovo766	0.0318681	0.00376547	0.0200463	0.0334271	0.0219722		Bacteria	Chloroflexi	Chloroflexi	Chloroflexales	[Chlorothrixaceae]
denovo1027	0.0332418	0.00591716	0.0142637	0.027179	0.0202996		Bacteria	Planctomycetes	Phycisphaerae	AKAU3564
denovo334	0.0021978	0.0513717	0.0173477	0.00124961	0.018855		Bacteria	Planctomycetes	Phycisphaerae	Phycisphaerales
denovo850	0.0673077	0	0	0.00124961	0.018931		Archaea	Euryarchaeota	Halobacteria	Halobacteriales	Halobacteriaceae	Halorhabdus
denovo649	0.000549451	0.0325444	0.0165767	0.0118713	0.0155098		Bacteria	Planctomycetes	Planctomycetia	Planctomycetales	Planctomycetaceae	Planctomyces
denovo449	0.000824176	0.0129102	0.00539707	0.0378007	0.0141413		Bacteria	Verrucomicrobia	Opitutae	Puniceicoccales	Puniceicoccaceae	Coraliomargarita
denovo978	0.0521978	0	0	0.000312402	0.0145214		Bacteria	Firmicutes	Clostridia	Halanaerobiales	Halanaerobiaceae	Halanaerobium
denovo595	0	0.00699301	0.00231303	0.0378007	0.0116323		Bacteria
denovo11	0.0456044	0.000268962	0	0.000937207	0.0129248		Bacteria	OP1	KB1
denovo510	0.000549451	0.0131791	0.0131072	0.0181193	0.010872		Bacteria	Bacteroidetes	[Rhodothermi]	[Rhodothermales]	[Balneolaceae]
denovo380	0	0.021248	0.00462606	0.0181193	0.0113282		Bacteria	Planctomycetes	Phycisphaerae	Phycisphaerales	Phycisphaeraceae
denovo1185	0.000274725	0.0145239	0.0115652	0.0168697	0.0105679		Bacteria	Proteobacteria	Gammaproteobacteria	[Marinicellales]	[Marinicellaceae]
denovo1156	0.000549451	0.00430339	0.0339244	0.00343643	0.00889531		Bacteria
denovo529	0.00164835	0.00753093	0.00539707	0.0221806	0.00904737		Bacteria	Planctomycetes	Phycisphaerae	Phycisphaerales	Phycisphaeraceae
denovo277	0	0.0155998	0.0185042	0.000312402	0.00813503		Bacteria	Cyanobacteria
denovo341	0	0	0.0335389	0	0.00661446		Bacteria	Planctomycetes	Phycisphaerae
denovo138	0.000549451	0.00188273	0.00192753	0.0278038	0.00783091		Bacteria	Verrucomicrobia	[Spartobacteria]	[Chthoniobacterales]	[Chthoniobacteraceae]	Candidatus Xiphinematobacter
denovo956	0.0307692	0	0	0.000937207	0.00874325		Archaea	[Parvarchaeota]	[Micrarchaea]	[Micrarchaeles]
denovo1147	0	0	0	0.030303	0.00737474		Archaea	Euryarchaeota	Halobacteria	Halobacteriales	Halobacteriaceae	Halonotius
denovo643	0.00906593	0.0112964	0.0073246	0.00218682	0.00767886		Archaea	Euryarchaeota	Thermoplasmata	E2	DHVEG-1
denovo514	0.0148352	0.000268962	0.00501157	0.00905967	0.00737474		Archaea	Crenarchaeota	MBGB
denovo499	0.000824176	0.00161377	0.00077101	0.025617	0.00707063		Bacteria	Proteobacteria	Gammaproteobacteria	Thiotrichales	Piscirickettsiaceae	Thiomicrospira
denovo1108	0	0.00699301	0.0200463	0.000937207	0.00615829		Bacteria	Planctomycetes	Phycisphaerae	Phycisphaerales
denovo984	0.0112637	0.00295858	0.0115652	0.00218682	0.00676652		Bacteria	Planctomycetes	Phycisphaerae	AKAU3564
denovo525	0.0192308	0.00295858	0.000385505	0.00468604	0.00737474		Bacteria	OP8	OP8_1	HMMVPog-54
denovo1	0	0	0.0265998	0.000312402	0.00532198		Bacteria	Planctomycetes	Phycisphaerae	ODP1230B3009
denovo672	0.0244505	0	0	0.00187441	0.00722269		Bacteria	Firmicutes	Clostridia	Halanaerobiales	Halanaerobiaceae
denovo669	0.0043956	0.0131791	0.00077101	0.00593565	0.00653843		Archaea	Euryarchaeota	Thermoplasmata	E2	DHVEG-1
denovo378	0.000274725	0.00376547	0.0131072	0.00687285	0.00539801		Bacteria	Verrucomicrobia	Opitutae	Puniceicoccales	Puniceicoccaceae	Coraliomargarita
denovo1024	0	0.0056482	0.0173477	0.000937207	0.00524595		Bacteria	Chloroflexi	Chloroflexi	Chloroflexales	SBYO_3720
denovo614	0.0137363	0.00161377	0.00539707	0.00312402	0.00608226		Bacteria	KSB3
denovo686	0.000274725	0.00887574	0.00308404	0.0106217	0.00577815		Bacteria	Proteobacteria	Gammaproteobacteria
denovo565	0.0222527	0	0	0.000312402	0.00623432		Archaea	Euryarchaeota	Halobacteria	Halobacteriales	Halobacteriaceae	Halorubrum
denovo1182	0.000274725	0.00779989	0.00539707	0.00812246	0.00532198		Bacteria	Planctomycetes	Phycisphaerae	Phycisphaerales
denovo1194	0	0.00161377	0.0188897	0	0.00418156		Bacteria	Planctomycetes	Phycisphaerae	Phycisphaerales
denovo915	0	0.0034965	0.00963763	0.00656045	0.00448567		Bacteria	Bacteroidetes	[Rhodothermi]	[Rhodothermales]	[Balneolaceae]	KSA1
denovo895	0	0.0112964	0.00501157	0.00187441	0.00463773		Bacteria	Planctomycetes	Phycisphaerae	Phycisphaerales
denovo670	0	0.0115654	0.00385505	0.00218682	0.0045617		Bacteria	Planctomycetes	Phycisphaerae	Phycisphaerales
denovo270	0	0.0123722	0.00192753	0.00312402	0.00463773		Bacteria	Cyanobacteria	Synechococcophycideae	Pseudanabaenales	Pseudanabaenaceae
denovo1067	0.000274725	0.00188273	0.00346955	0.0103093	0.00380141		Bacteria	Cyanobacteria	Oscillatoriophycideae	Chroococcales	Cyanobacteriaceae	Cyanothece
denovo1136	0.000549451	0.00242066	0.00809561	0.00468604	0.00357333		Bacteria	Chloroflexi	Chloroflexi	Chloroflexales	[Chlorothrixaceae]	Candidatus Chlorothrix
denovo317	0.0010989	0.00242066	0.00963763	0.00249922	0.0034973		Bacteria	Planctomycetes	Phycisphaerae
denovo881	0	0.00672405	0.00578258	0.00312402	0.00380141		Bacteria	Verrucomicrobia	[Methylacidiphilae]	Methylacidiphilales	LD19
denovo533	0.00137363	0	0.0138782	0	0.00311716		Archaea	Euryarchaeota	Thermoplasmata	E2
denovo833	0	0.00268962	0.0107941	0.00156201	0.00326922		Bacteria	Planctomycetes	Phycisphaerae	Phycisphaerales	Phycisphaeraceae
denovo989	0	0.00295858	0.000385505	0.0115589	0.00372539		Bacteria	Proteobacteria
denovo1193	0.00412088	0.00995159	0.00077101	0	0.00410553		Bacteria	Planctomycetes	Phycisphaerae	MSBL9
denovo913	0.0107143	0.00188273	0.000385505	0.00156201	0.00395347		Bacteria	Spirochaetes	[Leptospirae]	[Leptospirales]	Sediment-4	SJA-88
denovo384	0	0.00753093	0.00231303	0.00468604	0.00372539		Bacteria	Planctomycetes	Phycisphaerae	Phycisphaerales	Phycisphaeraceae
denovo754	0.00686813	0.00242066	0.00385505	0.00124961	0.00364936		Archaea	Crenarchaeota	MBGB
denovo261	0	0.00457235	0.00269854	0.00656045	0.00342127		Bacteria
denovo592	0.00412088	0.00268962	0.00385505	0.00312402	0.00342127		Archaea	Crenarchaeota	MBGB
denovo234	0	0.00268962	0	0.0109341	0.00342127		Bacteria	Bacteroidetes	[Rhodothermi]	[Rhodothermales]	Rhodothermaceae	Salisaeta
denovo162	0.000549451	0.00591716	0.00616808	0.000937207	0.00326922		Bacteria	Planctomycetes	Phycisphaerae	AKAU3564
denovo699	0	0.00753093	0	0.00593565	0.00357333		Bacteria	Planctomycetes	Phycisphaerae	Phycisphaerales	Phycisphaeraceae
denovo908	0	0.0091447	0.00385505	0.000312402	0.00342127		Bacteria
denovo768	0.00494505	0	0.0077101	0.000624805	0.00304113		Archaea	Euryarchaeota	Thermoplasmata	E2	[Methanomassiliicoccaceae]
denovo745	0.000274725	0.00322754	0.00655359	0.00312402	0.00304113		Bacteria	Planctomycetes	Planctomycetia	Pirellulales	Pirellulaceae
denovo854	0.0010989	0.00833782	0.00154202	0.00218682	0.0034973		Bacteria	Verrucomicrobia	[Methylacidiphilae]	Methylacidiphilales	LD19
denovo1127	0.00302198	0.00968263	0	0.000312402	0.00364936		Bacteria	Proteobacteria	Deltaproteobacteria	Desulfobacterales	Desulfobacteraceae	Desulfotignum
denovo970	0.00686813	0.000537924	0.00501157	0	0.00304113		Bacteria
denovo208	0.0010989	0.00376547	0.00693909	0.000312402	0.00281305		Bacteria	Proteobacteria	Deltaproteobacteria	Sva0853	JTB36
denovo869	0.00302198	0.00753093	0	0.00156201	0.00334524		Archaea	Euryarchaeota	Thermoplasmata	E2	DHVEG-1
denovo1054	0.00137363	0.000806885	0.00424056	0.00562324	0.00281305		Bacteria	WS3	PRR-12	SSS58A
denovo602	0.00906593	0.00134481	0	0.00124961	0.00319319		Bacteria	WS1
denovo587	0.00274725	0.00537924	0.00269854	0.000624805	0.0029651		Archaea	Crenarchaeota	MCG
denovo303	0	0.00134481	0.0100231	0	0.00235688		Archaea
denovo691	0.000549451	0.00134481	0.0073246	0.00187441	0.00243291		Bacteria	Planctomycetes	Phycisphaerae	ODP1230B3009
denovo1148	0.00879121	0.000268962	0.00192753	0	0.00288907		Archaea	Euryarchaeota	Thermoplasmata	E2
denovo1071	0	0.00457235	0	0.00624805	0.00281305		Bacteria	Verrucomicrobia	Opitutae	Puniceicoccales	Puniceicoccaceae
denovo455	0.000274725	0.00672405	0.00115652	0.00249922	0.00281305		Bacteria	Bacteroidetes	[Rhodothermi]	[Rhodothermales]	Rhodothermaceae	Salisaeta
denovo478	0.00247253	0.00242066	0.00385505	0.00187441	0.00258496		Archaea	Euryarchaeota	Methanobacteria	Methanobacteriales
denovo301	0	0.00430339	0.00578258	0.000312402	0.00243291		Bacteria
denovo662	0	0.00618612	0.00385505	0	0.00250893		Bacteria	Planctomycetes	028H05-P-BN-P5
denovo139	0.00686813	0	0	0.00312402	0.00266099		Archaea	Euryarchaeota	Halobacteria	Halobacteriales	Halobacteriaceae	Halorubrum
denovo360	0	0.000268962	0.00809561	0.00156201	0.00205276		Bacteria
denovo756	0.00961538	0.000268962	0	0	0.00273702		Archaea	[Parvarchaeota]	[Parvarchaea]	WCHD3-30
denovo526	0	0.00779989	0.00154202	0.000312402	0.00258496		Bacteria
denovo1225	0.00192308	0.000806885	0.00501157	0.00187441	0.00220482		Archaea	Euryarchaeota	Methanobacteria	Methanobacteriales
denovo115	0.0032967	0.00322754	0.00308404	0	0.00243291		Bacteria	Planctomycetes	OM190
denovo601	0.00137363	0.00403443	0.00115652	0.00281162	0.00243291		Bacteria	Hyd24-12	WM88
denovo567	0.00302198	0.00322754	0.00077101	0.00218682	0.00243291		Archaea	Euryarchaeota	Thermoplasmata	E2	DHVEG-1
denovo656	0.00549451	0.000537924	0	0.00312402	0.00243291		Archaea	Euryarchaeota	Thermoplasmata	E2	DHVEG-1
denovo268	0	0.00295858	0.00539707	0.000624805	0.00205276		Bacteria	Cyanobacteria	Oscillatoriophycideae	Oscillatoriales	Phormidiaceae	Geitlerinema
denovo660	0.0032967	0.00188273	0.00308404	0.000624805	0.00220482		Archaea	Euryarchaeota	Thermoplasmata	E2	DHVEG-1
denovo631	0.00137363	0.0056482	0.00077101	0.000937207	0.00235688		Bacteria	WS3	PRR-12	GN03
denovo65	0	0.00188273	0.00616808	0.000624805	0.00190071		Bacteria	WS3	PRR-12	GN03
denovo15	0.00769231	0	0	0.000937207	0.00235688		Bacteria	Firmicutes	Clostridia	Halanaerobiales	Halobacteroidaceae	Halanaerobacter
denovo491	0	0.00215169	0.00077101	0.00562324	0.00212879		Bacteria	Proteobacteria	TA18	PHOS-HD29
denovo582	0	0.00376547	0.000385505	0.00437363	0.00220482		Bacteria	Planctomycetes	Phycisphaerae	Phycisphaerales	Phycisphaeraceae
denovo1122	0	0.00295858	0.00115652	0.00437363	0.00212879		Bacteria
denovo472	0.00357143	0.000268962	0.00462606	0	0.00197674		Bacteria	Planctomycetes	Phycisphaerae	MSBL9
denovo460	0	0.00537924	0.00115652	0.00187441	0.00220482		Bacteria	Planctomycetes	Phycisphaerae	Phycisphaerales
denovo246	0.00357143	0.000268962	0.00424056	0.000312402	0.00197674		Bacteria	Chloroflexi	Anaerolineae
denovo774	0	0	0.0073246	0.000937207	0.00167262		Bacteria	Planctomycetes	Phycisphaerae	Phycisphaerales
denovo695	0.00796703	0.000268962	0	0	0.00228085		Bacteria	Proteobacteria	Deltaproteobacteria	Myxococcales	0319-6G20
denovo636	0	0.00215169	0.00578258	0	0.00174865		Bacteria	Planctomycetes	Phycisphaerae	Phycisphaerales
denovo690	0.00521978	0.00268962	0	0	0.00220482		Archaea	Euryarchaeota	Thermoplasmata	E2	DHVEG-1
denovo188	0.00164835	0.00242066	0.00192753	0.00187441	0.00197674		Bacteria	WS3	PRR-12	GN03
denovo738	0	0.00134481	0.00308404	0.00343643	0.00182468		Bacteria	Planctomycetes	Phycisphaerae	Phycisphaerales
denovo929	0.00164835	0.000806885	0.00539707	0	0.00174865		Bacteria	Planctomycetes	Phycisphaerae	MSBL9
denovo710	0.00192308	0.00161377	0.00424056	0	0.00182468		Archaea	Euryarchaeota	Thermoplasmata	E2	DHVEG-1
denovo102	0.00521978	0.00161377	0	0.000624805	0.00205276		Bacteria	Thermotogae	Thermotogae	Thermotogales	Thermotogaceae	SC103
denovo55	0.000824176	0.00484131	0.00077101	0.000937207	0.00197674		Archaea
denovo955	0	0.00403443	0.00077101	0.00249922	0.00190071		Bacteria	Bacteroidetes	[Rhodothermi]	[Rhodothermales]	Rhodothermaceae	Salisaeta
denovo485	0.0010989	0.00268962	0.00346955	0	0.00174865		Bacteria	Planctomycetes	Phycisphaerae	MSBL9
denovo175	0.00274725	0.00403443	0	0.000312402	0.00197674		Archaea	Crenarchaeota	MBGB
denovo1234	0.00659341	0	0.000385505	0	0.00190071		Bacteria	OP1	KB1
denovo1233	0	0.00295858	0.00115652	0.00281162	0.00174865		Bacteria	Verrucomicrobia	Opitutae	[Cerasicoccales]	[Cerasicoccaceae]	Cerasicoccus
denovo920	0.000274725	0.00537924	0.00077101	0.000312402	0.00182468		Bacteria	Planctomycetes	Phycisphaerae	Phycisphaerales
denovo901	0.00137363	0.00376547	0.00115652	0.000312402	0.00174865		Archaea	Euryarchaeota	Thermoplasmata	E2	CCA47
denovo1025	0.000824176	0	0.00578258	0	0.00136851		Bacteria	WS3	PRR-12	GN03
denovo1047	0.000274725	0.0034965	0.00154202	0.00124961	0.00167262		Bacteria	BRC1	NPL-UPA2
denovo467	0	0.00430339	0.00192753	0.000312402	0.00167262		Bacteria	Proteobacteria	Alphaproteobacteria
denovo58	0	0.00215169	0.00385505	0.000312402	0.00144454		Bacteria	NKB19	TSBW08
denovo480	0.00631868	0	0	0	0.00174865		Bacteria	Spirochaetes	GN05	SBYZ_6080
denovo1196	0.0010989	0.000268962	0.00385505	0.000937207	0.00136851		Bacteria
denovo1175	0.00576923	0.000268962	0	0	0.00167262		Bacteria	Spirochaetes	[Leptospirae]	[Leptospirales]	Sediment-4
denovo1176	0.00247253	0.00322754	0	0.000312402	0.00167262		Bacteria	OP9	JS1	BA021
denovo391	0	0.00591716	0	0	0.00167262		Bacteria	Cyanobacteria	Synechococcophycideae	Pseudanabaenales	Pseudanabaenaceae
denovo709	0.000549451	0.00430339	0.000385505	0.000624805	0.00159659		Bacteria	Planctomycetes	Planctomycetia	Planctomycetales	Planctomycetaceae	Planctomyces
denovo300	0.00467033	0.000806885	0	0.000312402	0.00159659		Bacteria	Planctomycetes	Phycisphaerae	MSBL9
denovo776	0	0.00511027	0	0.000624805	0.00159659		Bacteria	NKB19
denovo953	0.000274725	0	0.00539707	0	0.00114042		Archaea	Euryarchaeota	Thermoplasmata	E2	DHVEG-1
denovo333	0.00357143	0.000537924	0	0.00156201	0.00152057		Archaea	[Parvarchaeota]	[Parvarchaea]	WCHD3-30
denovo74	0.000274725	0.00430339	0.000385505	0.000624805	0.00152057		Bacteria	Proteobacteria	Alphaproteobacteria	Rhizobiales	Hyphomicrobiaceae
denovo876	0.000824176	0.00134481	0.00115652	0.00218682	0.00136851		Bacteria	Planctomycetes	Phycisphaerae	ODP1230B3009
denovo859	0.00164835	0.00322754	0	0.000624805	0.00152057		Bacteria	Chloroflexi	Dehalococcoidetes	GIF9
denovo1121	0.000274725	0.00376547	0.00077101	0.000624805	0.00144454		Bacteria	Verrucomicrobia	Opitutae	Puniceicoccales	Puniceicoccaceae	Puniceicoccus
denovo24	0	0	0.00539707	0	0.0010644		Archaea	Euryarchaeota
denovo410	0.000274725	0.00188273	0.000385505	0.00281162	0.00136851		Bacteria	NKB19
denovo13	0.000274725	0	0.00501157	0	0.0010644		Bacteria	BRC1	NPL-UPA2
denovo330	0	0.000268962	0.00501157	0	0.0010644		Archaea	Euryarchaeota	Thermoplasmata	E2	DHVEG-1
denovo659	0	0.000268962	0.00154202	0.00343643	0.00121645		Bacteria	Verrucomicrobia	Verrucomicrobiae	Verrucomicrobiales	Verrucomicrobiaceae	Luteolibacter
denovo744	0.00521978	0	0	0	0.00144454		Bacteria	Proteobacteria	Deltaproteobacteria	Myxococcales	0319-6G20
denovo446	0.00494505	0.000268962	0	0	0.00144454		Bacteria	GN02	3BR-5F
denovo922	0	0.000537924	0.00308404	0.00156201	0.00114042		Bacteria	Proteobacteria	Alphaproteobacteria	Rhodospirillales
denovo528	0	0.00376547	0.000385505	0.000937207	0.00136851		Bacteria	Planctomycetes	OM190	agg27
denovo314	0	0	0	0.00499844	0.00121645		Archaea	Euryarchaeota	Methanobacteria	Methanobacteriales
denovo400	0.00467033	0	0	0.000312402	0.00136851		Bacteria	GN02	3BR-5F
denovo1099	0.00494505	0	0	0	0.00136851		Bacteria	Firmicutes	Clostridia	Halanaerobiales	Halanaerobiaceae
denovo104	0.0032967	0.00161377	0	0	0.00136851		Bacteria	BRC1	PRR-11
denovo936	0	0.00322754	0.000385505	0.00124961	0.00129248		Bacteria	Verrucomicrobia	Opitutae
denovo325	0.00192308	0.00134481	0	0.00156201	0.00129248		Bacteria	GN02	3BR-5F
denovo134	0	0.000268962	0.00424056	0.000312402	0.000988368		Bacteria	Verrucomicrobia	Verruco-5	R76-B128
denovo423	0	0.000537924	0.00385505	0.000312402	0.000988368		Bacteria	Verrucomicrobia	Verrucomicrobiae	Verrucomicrobiales	Verrucomicrobiaceae
denovo332	0.00302198	0.00161377	0	0	0.00129248		Bacteria	Planctomycetes	Phycisphaerae	AKAU3564
denovo787	0.000274725	0.000537924	0	0.00374883	0.00114042		Bacteria	Planctomycetes	Phycisphaerae	Phycisphaerales
denovo1197	0	0.000268962	0.00424056	0	0.000912339		Bacteria	Proteobacteria	Betaproteobacteria	Burkholderiales	Oxalobacteraceae	Herbaspirillum
denovo128	0	0.00268962	0.00115652	0.000624805	0.00114042		Bacteria	Planctomycetes	Phycisphaerae	Phycisphaerales	Phycisphaeraceae
denovo888	0	0.00215169	0.00154202	0.000624805	0.0010644		Bacteria	Planctomycetes	Phycisphaerae	Phycisphaerales
denovo401	0	0.00430339	0	0	0.00121645		Archaea	Euryarchaeota	Thermoplasmata	E2
denovo62	0	0.000268962	0.00308404	0.000937207	0.000912339		Bacteria	Planctomycetes	C6	Ucm1571
denovo668	0	0.000806885	0.00346955	0	0.000912339
denovo1078	0.00192308	0	0.00231303	0	0.000988368		Bacteria	Chloroflexi	Anaerolineae	SHA-20
denovo629	0.00192308	0.00188273	0.000385505	0	0.00114042		Bacteria	Planctomycetes	Phycisphaerae	MSBL9
denovo823	0	0.00107585	0.00154202	0.00156201	0.000988368		Bacteria	Planctomycetes	Phycisphaerae	Phycisphaerales
denovo216	0.00384615	0	0	0.000312402	0.00114042		Archaea	Euryarchaeota	Halobacteria	Halobacteriales	Halobacteriaceae	Halorhabdus
denovo749	0.00384615	0	0	0.000312402	0.00114042		Bacteria
denovo575	0.000274725	0	0.00385505	0	0.000836311		Archaea	Euryarchaeota	Methanobacteria	Methanobacteriales
denovo255	0.00412088	0	0	0	0.00114042		Bacteria	Planctomycetes	Phycisphaerae	MSBL9
denovo141	0.00384615	0.000268962	0	0	0.00114042		Bacteria	Firmicutes	Clostridia	Halanaerobiales	Halanaerobiaceae
denovo163	0	0.00242066	0.000385505	0.00124961	0.0010644		Bacteria	Proteobacteria	Alphaproteobacteria	Rhodobacterales	Rhodobacteraceae
denovo471	0	0.00188273	0.00154202	0.000624805	0.000988368		Bacteria	Proteobacteria	Gammaproteobacteria	Alteromonadales	OM60
denovo562	0.000549451	0.000537924	0.00231303	0.000624805	0.000912339		Bacteria	Spirochaetes	Spirochaetes	Spirochaetales	Spirochaetaceae	Spirochaeta
denovo705	0.0032967	0	0.000385505	0.000312402	0.0010644		Bacteria	Proteobacteria	Gammaproteobacteria	Chromatiales	Ectothiorhodospiraceae	Halorhodospira	halophila
denovo1089	0.000274725	0.00215169	0.00154202	0	0.000988368		Bacteria	Planctomycetes	Phycisphaerae	Phycisphaerales
denovo694	0.000274725	0.00215169	0.00154202	0	0.000988368		Bacteria	Planctomycetes	ODP123	T8-B82
denovo103	0.00137363	0.000806885	0.00115652	0.000624805	0.000988368		Archaea	Euryarchaeota	Thermoplasmata	E2	[Methanomassiliicoccaceae]
denovo1030	0	0.00295858	0	0.000937207	0.0010644		Bacteria	Planctomycetes	Phycisphaerae	Phycisphaerales	Phycisphaeraceae
denovo122	0.00192308	0	0.000385505	0.00156201	0.000988368		Bacteria	BRC1	PRR-11
denovo479	0	0.00268962	0.00115652	0	0.000988368		Bacteria
denovo857	0	0.00242066	0.00077101	0.000624805	0.000988368		Bacteria	Bacteroidetes	[Rhodothermi]	[Rhodothermales]	[Balneolaceae]	KSA1
denovo98	0	0.00107585	0.00269854	0	0.000836311		Bacteria	Planctomycetes	Phycisphaerae	AKAU3564
denovo78	0	0	0.00308404	0.000624805	0.000760283		Bacteria	Proteobacteria	Alphaproteobacteria	BD7-3
denovo1049	0.0010989	0.00134481	0	0.00124961	0.000988368		Bacteria	Planctomycetes	Phycisphaerae	Phycisphaerales	Phycisphaeraceae
denovo99	0.0010989	0	0.00192753	0.000624805	0.000836311		Bacteria	AC1	SHA-114
denovo154	0	0.00268962	0	0.000937207	0.000988368		Bacteria	Planctomycetes	Phycisphaerae
denovo1055	0	0.000537924	0.00308404	0	0.000760283		Bacteria
denovo775	0	0.00322754	0.000385505	0	0.000988368		Bacteria	Proteobacteria	Gammaproteobacteria
denovo882	0.000549451	0.000268962	0.00154202	0.00124961	0.000836311		Bacteria	BRC1	NPL-UPA2
denovo571	0	0.000268962	0.00077101	0.00249922	0.000836311		Bacteria	Proteobacteria	Deltaproteobacteria	NB1-j	JTB38
denovo56	0.0010989	0.00242066	0	0	0.000988368		Bacteria	OP8	OP8	HMMVPog-54
denovo917	0	0.0034965	0	0	0.000988368		Archaea	[Parvarchaeota]	[Parvarchaea]	WCHD3-30
denovo1087	0	0.00161377	0	0.00187441	0.000912339		Bacteria	Verrucomicrobia	Opitutae	Puniceicoccales	Puniceicoccaceae	Coraliomargarita
denovo938	0	0.00268962	0.00077101	0	0.000912339		Archaea	Euryarchaeota	Thermoplasmata	E2	DHVEG-1
denovo222	0.00247253	0	0	0.000937207	0.000912339		Bacteria	Firmicutes	Clostridia	Halanaerobiales	Halobacteroidaceae	Halanaerobacter	lacunarum
denovo1032	0	0	0.00308404	0.000312402	0.000684255		Archaea	Euryarchaeota	Thermoplasmata	E2	DHVEG-1
denovo698	0	0.000268962	0	0.00312402	0.000836311		Bacteria	Bacteroidetes	[Rhodothermi]	[Rhodothermales]	Rhodothermaceae	Salisaeta
denovo1052	0.00164835	0.000268962	0.00115652	0.000312402	0.000836311		Archaea	Euryarchaeota	Thermoplasmata	E2	[Methanomassiliicoccaceae]
denovo307	0.000274725	0	0.00308404	0	0.000684255		Archaea	[Parvarchaeota]	[Parvarchaea]	WCHD3-30
denovo2	0	0.000268962	0.00308404	0	0.000684255		Bacteria	SR1
denovo864	0	0.000268962	0.00308404	0	0.000684255		Archaea
denovo1017	0	0.00215169	0.00077101	0.000312402	0.000836311		Bacteria
denovo1220	0	0.00322754	0	0	0.000912339		Bacteria	[Thermi]	Deinococci	Deinococcales	Trueperaceae	B-42
denovo566	0	0.00322754	0	0	0.000912339		Bacteria	Proteobacteria	Alphaproteobacteria	Rhodospirillales	Rhodospirillaceae	Inquilinus
denovo841	0.000274725	0.00107585	0	0.00187441	0.000836311		Archaea	[Parvarchaeota]	[Parvarchaea]	WCHD3-30
denovo184	0	0.00134481	0	0.00187441	0.000836311		Bacteria	Planctomycetes
denovo630	0.000274725	0	0.000385505	0.00249922	0.000760283		Bacteria
denovo642	0	0.00161377	0.00154202	0	0.000760283		Bacteria	Proteobacteria	Epsilonproteobacteria	Campylobacterales	Helicobacteraceae	Sulfurimonas
denovo275	0.00164835	0.000806885	0.000385505	0.000312402	0.000836311		Bacteria	Spirochaetes	[Leptospirae]	[Leptospirales]	Sediment-4
denovo729	0.000274725	0.00161377	0	0.00124961	0.000836311		Bacteria	Spirochaetes	Spirochaetes	Spirochaetales	Spirochaetaceae
denovo1040	0.00137363	0.000806885	0	0.000937207	0.000836311		Bacteria	Spirochaetes	Spirochaetes	Spirochaetales	Spirochaetaceae
denovo1139	0	0.00215169	0	0.000937207	0.000836311		Bacteria	Bacteroidetes	[Rhodothermi]	[Rhodothermales]	[Balneolaceae]	KSA1
denovo793	0	0.00215169	0	0.000937207	0.000836311		Bacteria	Planctomycetes	Planctomycetia	Planctomycetales	Planctomycetaceae	Planctomyces
denovo414	0	0.00161377	0.00115652	0.000312402	0.000760283		Bacteria	Planctomycetes	Phycisphaerae	AKAU3564
denovo1227	0	0.000268962	0	0.00281162	0.000760283		Bacteria	Verrucomicrobia	Verrucomicrobiae	Verrucomicrobiales	Verrucomicrobiaceae	Rubritalea
denovo939	0	0.00268962	0.000385505	0	0.000836311		Bacteria	Planctomycetes	Planctomycetia	Gemmatales	Isosphaeraceae
denovo245	0.00274725	0	0	0.000312402	0.000836311		Bacteria	Firmicutes	Clostridia	Halanaerobiales	Halanaerobiaceae
denovo500	0	0.00107585	0.000385505	0.00156201	0.000760283		Bacteria	Proteobacteria	Gammaproteobacteria	Alteromonadales	Alteromonadaceae
denovo214	0.00192308	0.00107585	0	0	0.000836311		Archaea	Crenarchaeota	MBGB
denovo1083	0.000824176	0.00215169	0	0	0.000836311		Bacteria
denovo812	0	0.000268962	0.00269854	0	0.000608226		Archaea	Euryarchaeota
denovo164	0	0.00107585	0	0.00187441	0.000760283		Bacteria	Verrucomicrobia	Verrucomicrobiae	Verrucomicrobiales	Verrucomicrobiaceae
denovo1212	0.000824176	0.00134481	0.00077101	0	0.000760283		Bacteria	Spirochaetes	Spirochaetes	Spirochaetales	Spirochaetaceae	Spirochaeta
denovo1145	0	0	0.00192753	0.000937207	0.000608226
denovo428	0.000549451	0	0.00231303	0	0.000608226		Archaea
denovo185	0.00137363	0	0.00115652	0.000312402	0.000684255		Archaea
denovo674	0.000549451	0.000806885	0.00115652	0.000312402	0.000684255		Bacteria	BHI80-139	bOHTK-109
denovo1011	0	0	0	0.00281162	0.000684255		Bacteria	OP1	MSBL6
denovo343	0.00164835	0.000537924	0	0.000624805	0.000760283		Bacteria	Proteobacteria	Deltaproteobacteria	Desulfarculales	Desulfarculaceae
denovo887	0	0.00242066	0.000385505	0	0.000760283		Archaea	Euryarchaeota	Thermoplasmata	E2	DHVEG-1
denovo1036	0.00274725	0	0	0	0.000760283		Archaea	Euryarchaeota	Halobacteria	Halobacteriales	Halobacteriaceae
denovo655	0.00274725	0	0	0	0.000760283		Bacteria	Planctomycetes	Phycisphaerae	MSBL9
denovo1103	0	0.000806885	0.00192753	0	0.000608226		Bacteria	Planctomycetes	Phycisphaerae	Phycisphaerales
denovo445	0.00137363	0.00134481	0	0	0.000760283		Bacteria	BRC1	NPL-UPA2
denovo392	0	0.000537924	0.00154202	0.000624805	0.000608226		Bacteria	Proteobacteria	Gammaproteobacteria	Thiotrichales	Piscirickettsiaceae
denovo1000	0	0	0.00269854	0	0.000532198		Bacteria	Planctomycetes	Phycisphaerae
denovo280	0	0	0.00269854	0	0.000532198		Bacteria	Planctomycetes
denovo48	0	0.00268962	0	0	0.000760283		Bacteria	Planctomycetes	Planctomycetia	Pirellulales	Pirellulaceae
denovo746	0	0.000806885	0	0.00187441	0.000684255		Bacteria	Planctomycetes	Phycisphaerae	Phycisphaerales	Phycisphaeraceae
denovo990	0	0.000806885	0	0.00187441	0.000684255		Bacteria	Bacteroidetes	Flavobacteriia	Flavobacteriales	Cryomorphaceae
denovo1200	0.000824176	0	0.00154202	0.000312402	0.000608226		Bacteria	Planctomycetes	Planctomycetia	Pirellulales	Pirellulaceae
denovo1160	0.0010989	0.000806885	0.00077101	0	0.000684255		Archaea	Euryarchaeota	Thermoplasmata	E2	DHVEG-1
denovo891	0.000549451	0.000537924	0	0.00156201	0.000684255		Archaea	[Parvarchaeota]	[Parvarchaea]	YLA114
denovo889	0	0.000268962	0.00231303	0	0.000532198		Archaea	Euryarchaeota	Thermoplasmata	E2	DHVEG-1
denovo68	0	0.00215169	0.000385505	0	0.000684255		Bacteria	NKB19	TSBW08
denovo93	0	0.00215169	0.000385505	0	0.000684255		Bacteria	Verrucomicrobia	Opitutae	Puniceicoccales	Puniceicoccaceae
denovo370	0	0.000806885	0.00077101	0.000937207	0.000608226		Bacteria	Planctomycetes	OM190	agg27
denovo1101	0	0.00188273	0	0.000624805	0.000684255		Bacteria	Planctomycetes	OM190	agg27
denovo328	0	0.00134481	0.00115652	0	0.000608226		Bacteria
denovo16	0	0	0	0.00249922	0.000608226		Bacteria	Proteobacteria	Gammaproteobacteria	Oceanospirillales	Oceanospirillaceae
denovo633	0	0	0	0.00249922	0.000608226		Bacteria	Cyanobacteria	Synechococcophycideae	Pseudanabaenales
denovo761	0	0	0	0.00249922	0.000608226		Bacteria
denovo700	0.000824176	0.00134481	0	0.000312402	0.000684255		Bacteria	OP1	MSBL6
denovo549	0.000549451	0	0.00192753	0	0.000532198		Bacteria
denovo125	0.00247253	0	0	0	0.000684255		Archaea	Euryarchaeota	Methanomicrobia	Methanosarcinales	Methanosarcinaceae
denovo1201	0.00247253	0	0	0	0.000684255		Bacteria	Bacteroidetes
denovo349	0.00247253	0	0	0	0.000684255		Bacteria	Bacteroidetes
denovo988	0.00247253	0	0	0	0.000684255		Bacteria	Proteobacteria	Deltaproteobacteria	Desulfobacterales	Desulfobacteraceae
denovo241	0.00247253	0	0	0	0.000684255		Bacteria	Planctomycetes	Phycisphaerae	MSBL9
denovo1117	0	0.000537924	0.00192753	0	0.000532198		Bacteria	Planctomycetes	Planctomycetia	Planctomycetales	Planctomycetaceae	Planctomyces
denovo1191	0.0010989	0.00134481	0	0	0.000684255		Bacteria	Bacteroidetes	Bacteroidia	Bacteroidales
denovo759	0	0.000268962	0.00154202	0.000624805	0.000532198		Bacteria
denovo207	0	0.00242066	0	0	0.000684255		Bacteria	Planctomycetes	Planctomycetia	Planctomycetales	Planctomycetaceae	Planctomyces
denovo639	0	0.00242066	0	0	0.000684255		Bacteria	Bacteroidetes	Flavobacteriia	Flavobacteriales	Flavobacteriaceae	Robiginitalea
denovo781	0	0.00242066	0	0	0.000684255		Bacteria
denovo33	0.00164835	0	0.00077101	0	0.000608226		Bacteria
denovo520	0.0010989	0.000537924	0.00077101	0	0.000608226		Archaea	Euryarchaeota	Methanobacteria	Methanobacteriales
denovo221	0	0.00107585	0.000385505	0.000937207	0.000608226		Bacteria	Planctomycetes	OM190	agg27
denovo281	0	0.000537924	0.00154202	0.000312402	0.000532198		Bacteria	Proteobacteria	Alphaproteobacteria
denovo119	0.00137363	0	0.000385505	0.000624805	0.000608226		Bacteria	Planctomycetes	Phycisphaerae	AKAU3564
denovo1039	0.000274725	0	0.00115652	0.000937207	0.000532198		Bacteria	NKB19
denovo617	0.000274725	0	0.00115652	0.000937207	0.000532198		Bacteria	Cyanobacteria	Oscillatoriophycideae	Oscillatoriales	Phormidiaceae	Microcoleus
denovo703	0.00164835	0	0.000385505	0.000312402	0.000608226		Archaea	Crenarchaeota	MBGB
denovo434	0	0	0.00231303	0	0.00045617		Bacteria
denovo689	0	0	0.00231303	0	0.00045617
denovo368	0.00137363	0	0	0.000937207	0.000608226		Archaea	Euryarchaeota	Halobacteria	Halobacteriales	Halobacteriaceae	Halorubrum
denovo934	0.000824176	0.00107585	0.000385505	0	0.000608226		Bacteria
denovo524	0.000274725	0.000537924	0.00115652	0.000312402	0.000532198		Bacteria	Proteobacteria	Gammaproteobacteria	Vibrionales	Vibrionaceae
denovo35	0	0.000806885	0.00115652	0.000312402	0.000532198		Bacteria	Proteobacteria	Gammaproteobacteria
denovo965	0.0010989	0	0.00115652	0	0.000532198		Archaea	Euryarchaeota	Thermoplasmata	E2
denovo995	0.000274725	0	0.00192753	0	0.00045617		Bacteria
denovo925	0.0021978	0	0	0	0.000608226		Bacteria
denovo439	0.0021978	0	0	0	0.000608226		Bacteria	Bacteroidetes
denovo151	0.0021978	0	0	0	0.000608226		Bacteria	GN02	3BR-5F
denovo120	0	0.000268962	0.00192753	0	0.00045617		Bacteria	KSB3
denovo666	0	0.00188273	0	0.000312402	0.000608226		Bacteria	Planctomycetes	Phycisphaerae	Phycisphaerales
denovo507	0.00192308	0.000268962	0	0	0.000608226		Bacteria	Spirochaetes	[Leptospirae]	[Leptospirales]	Sediment-4
denovo224	0	0	0	0.00218682	0.000532198		Bacteria	Bacteroidetes	Cytophagia	Cytophagales	Flammeovirgaceae
denovo316	0	0	0	0.00218682	0.000532198		Bacteria	Bacteroidetes	Cytophagia	Cytophagales	Flammeovirgaceae
denovo237	0.00164835	0.000537924	0	0	0.000608226		Bacteria	Bacteroidetes	Bacteroidia	Bacteroidales	SB-1
denovo87	0.00137363	0.000806885	0	0	0.000608226		Bacteria	Planctomycetes	Phycisphaerae	AKAU3564
denovo436	0.0010989	0.00107585	0	0	0.000608226		Bacteria	Chloroflexi
denovo1161	0.000274725	0.00188273	0	0	0.000608226		Archaea	[Parvarchaeota]	[Parvarchaea]	WCHD3-30
denovo576	0.000274725	0.00188273	0	0	0.000608226		Bacteria
denovo495	0.00137363	0	0.00077101	0	0.000532198		Bacteria	Spirochaetes	Spirochaetes	Spirochaetales	Spirochaetaceae	Spirochaeta
denovo899	0	0.00134481	0.00077101	0	0.000532198		Bacteria	Planctomycetes	Phycisphaerae	Phycisphaerales	Phycisphaeraceae
denovo1092	0.000549451	0.000537924	0.000385505	0.000624805	0.000532198		Bacteria
denovo932	0	0	0.00115652	0.000937207	0.00045617		Bacteria	Hyd24-12	WM88
denovo173	0.000549451	0	0.00154202	0	0.00045617		Bacteria	Hyd24-12
denovo71	0	0.000537924	0.00154202	0	0.00045617		Bacteria	Planctomycetes	Planctomycetia	Pirellulales	Pirellulaceae
denovo858	0	0.000806885	0	0.00124961	0.000532198		Bacteria	Verrucomicrobia	Opitutae
denovo874	0	0.000806885	0	0.00124961	0.000532198		Bacteria	Proteobacteria	Deltaproteobacteria	GMD14H09
denovo393	0	0	0.00077101	0.00124961	0.00045617		Bacteria	Verrucomicrobia	Opitutae	Puniceicoccales	Puniceicoccaceae	Puniceicoccus
denovo57	0.000549451	0	0.00115652	0.000312402	0.00045617		Archaea	Euryarchaeota	Thermoplasmata	E2
denovo786	0	0.000537924	0.00115652	0.000312402	0.00045617		Bacteria	Planctomycetes	Phycisphaerae	Phycisphaerales
denovo1015	0	0.00161377	0.000385505	0	0.000532198		Bacteria
denovo193	0	0.00161377	0.000385505	0	0.000532198		Archaea	Euryarchaeota	Thermoplasmata	E2	20c-4
denovo1002	0.00164835	0	0	0.000312402	0.000532198		Archaea	Euryarchaeota	Halobacteria	Halobacteriales	Halobacteriaceae	Halorhabdus
denovo1195	0.00164835	0	0	0.000312402	0.000532198
denovo231	0.00164835	0	0	0.000312402	0.000532198		Archaea	Euryarchaeota	Thermoplasmata
denovo396	0.00164835	0	0	0.000312402	0.000532198		Archaea	[Parvarchaeota]	[Parvarchaea]	WCHD3-30
denovo1135	0.00137363	0.000268962	0	0.000312402	0.000532198		Bacteria	NKB19
denovo223	0.000549451	0	0.00077101	0.000624805	0.00045617		Bacteria
denovo161	0.000824176	0.000806885	0	0.000312402	0.000532198		Bacteria	Chloroflexi	Anaerolineae	OPB11
denovo109	0	0	0.00192753	0	0.000380141		Archaea	Euryarchaeota	Thermoplasmata	E2
denovo1130	0	0	0.00192753	0	0.000380141
denovo129	0	0	0.00192753	0	0.000380141		Bacteria	Planctomycetes	ODP123
denovo159	0	0	0.00192753	0	0.000380141		Bacteria
denovo267	0	0	0.00192753	0	0.000380141		Archaea
denovo105	0	0.00161377	0	0.000312402	0.000532198		Bacteria	Proteobacteria	Alphaproteobacteria	Rickettsiales	Rickettsiaceae
denovo1085	0	0.00161377	0	0.000312402	0.000532198		Bacteria	NKB19
denovo552	0	0.00161377	0	0.000312402	0.000532198		Bacteria	Proteobacteria	TA18	PHOS-HD29
denovo769	0.00192308	0	0	0	0.000532198		Bacteria
denovo1046	0.00192308	0	0	0	0.000532198		Bacteria	Firmicutes	Clostridia	Halanaerobiales	Halanaerobiaceae
denovo1124	0.00192308	0	0	0	0.000532198		Bacteria	Firmicutes	Clostridia	Halanaerobiales	Halanaerobiaceae
denovo653	0.00192308	0	0	0	0.000532198		Bacteria	OP1	KB1
denovo77	0.00192308	0	0	0	0.000532198		Bacteria	Planctomycetes	Phycisphaerae	AKAU3564
denovo1007	0.00164835	0.000268962	0	0	0.000532198		Bacteria	Bacteroidetes	Bacteroidia	Bacteroidales
denovo448	0.00164835	0.000268962	0	0	0.000532198		Bacteria
denovo1091	0.00137363	0.000537924	0	0	0.000532198		Archaea	[Parvarchaeota]	[Parvarchaea]	YLA114
denovo79	0.000549451	0.000268962	0.00077101	0.000312402	0.00045617		Bacteria	Bacteroidetes	Bacteroidia	Bacteroidales
denovo29	0.000824176	0.00107585	0	0	0.000532198		Archaea	Crenarchaeota	MBGB
denovo136	0	0.000806885	0.00077101	0.000312402	0.00045617		Bacteria	Proteobacteria	Alphaproteobacteria	Rhodobacterales	Rhodobacteraceae
denovo26	0	0.00188273	0	0	0.000532198		Archaea	Crenarchaeota	MCG
denovo292	0	0.00188273	0	0	0.000532198		Bacteria
denovo519	0	0.00188273	0	0	0.000532198		Bacteria	Planctomycetes	Phycisphaerae	Phycisphaerales	Phycisphaeraceae
denovo572	0	0.00188273	0	0	0.000532198		Bacteria	OP3	PBS-25
denovo661	0	0.000268962	0	0.00156201	0.00045617		Bacteria	Bacteroidetes	Cytophagia	Cytophagales	Flammeovirgaceae
denovo352	0.000274725	0	0.00154202	0	0.000380141		Bacteria
denovo943	0.000274725	0	0.00154202	0	0.000380141
denovo181	0	0.000537924	0	0.00124961	0.00045617		Bacteria	Verrucomicrobia	Verrucomicrobiae	Verrucomicrobiales	Verrucomicrobiaceae
denovo1120	0	0.00107585	0.000385505	0.000312402	0.00045617		Bacteria	Verrucomicrobia	Opitutae	Puniceicoccales	Puniceicoccaceae	Coraliomargarita
denovo219	0.000824176	0	0	0.000937207	0.00045617		Bacteria	NKB19
denovo363	0	0.000806885	0	0.000937207	0.00045617		Bacteria	Proteobacteria	Gammaproteobacteria
denovo1061	0	0.000268962	0.00115652	0.000312402	0.000380141		Bacteria	Proteobacteria	Alphaproteobacteria	Rhodobacterales	Rhodobacteraceae
denovo143	0.0010989	0	0	0.000624805	0.00045617		Bacteria	Firmicutes	Clostridia	Halanaerobiales	Halanaerobiaceae
denovo5	0	0	0.00077101	0.000937207	0.000380141		Bacteria
denovo701	0.000549451	0	0.00115652	0	0.000380141		Archaea
denovo80	0.000549451	0	0.00115652	0	0.000380141		Archaea	Crenarchaeota	MBGB
denovo817	0	0.000537924	0.00115652	0	0.000380141		Bacteria	Verrucomicrobia	Opitutae	Puniceicoccales	Puniceicoccaceae
denovo822	0.000549451	0.000806885	0	0.000312402	0.00045617		Bacteria	Planctomycetes	Phycisphaerae	AKAU3564
denovo1041	0	0.00134481	0	0.000312402	0.00045617		Bacteria	Chloroflexi	Anaerolineae	SBR1031	A4b
denovo133	0	0.00134481	0	0.000312402	0.00045617		Bacteria	Bacteroidetes	Cytophagia	Cytophagales	Flammeovirgaceae
denovo778	0	0.00134481	0	0.000312402	0.00045617		Bacteria	Proteobacteria
denovo1159	0.00164835	0	0	0	0.00045617		Archaea	Euryarchaeota	Halobacteria	Halobacteriales	Halobacteriaceae
denovo95	0.00164835	0	0	0	0.00045617		Bacteria	Chloroflexi	Anaerolineae	Anaerolineales	Anaerolinaceae	T78
denovo1230	0.00164835	0	0	0	0.00045617		Archaea	Euryarchaeota	Halobacteria	Halobacteriales	Halobacteriaceae
denovo64	0.00137363	0.000268962	0	0	0.00045617		Archaea	[Parvarchaeota]	[Parvarchaea]	WCHD3-30
denovo825	0.000549451	0.00107585	0	0	0.00045617		Archaea	[Parvarchaeota]	[Parvarchaea]	WCHD3-30
denovo1150	0	0.00161377	0	0	0.00045617		Archaea
denovo286	0	0.00161377	0	0	0.00045617
denovo287	0	0.00161377	0	0	0.00045617		Bacteria
denovo544	0	0.00161377	0	0	0.00045617		Archaea	Euryarchaeota	Thermoplasmata	E2	DHVEG-1
denovo898	0	0.00161377	0	0	0.00045617		Bacteria	Planctomycetes
denovo1162	0	0.000268962	0.000385505	0.000937207	0.000380141		Bacteria	Planctomycetes
denovo578	0.000549451	0.000268962	0.00077101	0	0.000380141		Archaea	Euryarchaeota	Thermoplasmata	E2
denovo1010	0	0	0	0.00156201	0.000380141		Bacteria	Verrucomicrobia	Opitutae
denovo1218	0	0	0	0.00156201	0.000380141		Bacteria	Planctomycetes	Planctomycetia	Pirellulales	Pirellulaceae
denovo183	0	0	0	0.00156201	0.000380141		Bacteria
denovo321	0	0	0	0.00156201	0.000380141		Bacteria	Planctomycetes	Planctomycetia	Planctomycetales	Planctomycetaceae	Planctomyces
denovo504	0	0	0	0.00156201	0.000380141		Bacteria	Planctomycetes	Phycisphaerae	Phycisphaerales
denovo335	0	0.000537924	0.000385505	0.000624805	0.000380141		Bacteria	Planctomycetes	OM190	agg27
denovo1183	0	0	0.00154202	0	0.000304113		Bacteria	Planctomycetes	Phycisphaerae	AKAU3564
denovo356	0	0	0.00154202	0	0.000304113		Bacteria	WS3	PRR-12	GN03
denovo863	0	0	0.00154202	0	0.000304113		Bacteria	Planctomycetes	Phycisphaerae	Phycisphaerales
denovo1205	0.000824176	0	0.000385505	0.000312402	0.000380141		Bacteria	Chloroflexi	Dehalococcoidetes	GIF9
denovo493	0	0.000268962	0	0.00124961	0.000380141		Bacteria	Proteobacteria	Deltaproteobacteria	Desulfobacterales	Desulfobulbaceae
denovo366	0.000274725	0.000537924	0.000385505	0.000312402	0.000380141		Bacteria	Planctomycetes	Phycisphaerae	MSBL9
denovo1199	0.000549451	0	0	0.000937207	0.000380141		Bacteria	GN02	GN10
denovo464	0.000549451	0	0	0.000937207	0.000380141		Bacteria	Hyd24-12	WM88
denovo415	0.0010989	0	0.000385505	0	0.000380141		Bacteria
denovo1013	0	0	0.00115652	0.000312402	0.000304113		Bacteria	Proteobacteria	Alphaproteobacteria	Rhodospirillales
denovo976	0	0	0.00115652	0.000312402	0.000304113		Bacteria	Chloroflexi	Dehalococcoidetes	GIF9
denovo438	0.000549451	0.000268962	0	0.000624805	0.000380141		Bacteria	Planctomycetes	Planctomycetia	Pirellulales	Pirellulaceae
denovo918	0.000549451	0.000268962	0	0.000624805	0.000380141		Bacteria	Spirochaetes	GN05	LF030
denovo213	0	0.000806885	0	0.000624805	0.000380141		Bacteria	Planctomycetes	Phycisphaerae	MSBL9
denovo516	0	0.000806885	0	0.000624805	0.000380141		Bacteria	Verrucomicrobia	Opitutae	[Pelagicoccales]	[Pelagicoccaceae]	Pelagicoccus
denovo923	0	0.000806885	0	0.000624805	0.000380141		Bacteria	NKB19	TSBW08
denovo553	0.000274725	0	0.00115652	0	0.000304113		Bacteria	BRC1	NPL-UPA2
denovo712	0.000274725	0	0.00115652	0	0.000304113		Archaea	[Parvarchaeota]	[Parvarchaea]	WCHD3-30
denovo1137	0	0.000268962	0.00115652	0	0.000304113
denovo933	0	0.000268962	0.00115652	0	0.000304113		Bacteria	Planctomycetes	Phycisphaerae	MSBL9
denovo283	0	0.00107585	0	0.000312402	0.000380141		Bacteria	Planctomycetes	Phycisphaerae	Phycisphaerales
denovo342	0	0.00107585	0	0.000312402	0.000380141		Bacteria	Proteobacteria	Alphaproteobacteria	Rhodospirillales
denovo554	0	0.00107585	0	0.000312402	0.000380141		Bacteria	WS3	PRR-12	GN03	KSB4
denovo247	0.00137363	0	0	0	0.000380141		Bacteria	Planctomycetes	ODP123
denovo1098	0.00137363	0	0	0	0.000380141		Bacteria
denovo594	0.00137363	0	0	0	0.000380141		Bacteria
denovo650	0.00137363	0	0	0	0.000380141		Bacteria	Proteobacteria	Deltaproteobacteria	Desulfobacterales	Desulfobacteraceae
denovo773	0.0010989	0.000268962	0	0	0.000380141		Bacteria	Planctomycetes	Phycisphaerae	MSBL9
denovo96	0.0010989	0.000268962	0	0	0.000380141		Bacteria
denovo226	0.000824176	0.000537924	0	0	0.000380141		Bacteria
denovo871	0.000824176	0.000537924	0	0	0.000380141		Archaea	[Parvarchaeota]	[Parvarchaea]	WCHD3-30
denovo1033	0.000549451	0.000806885	0	0	0.000380141		Bacteria	Planctomycetes	Phycisphaerae	AKAU3564
denovo327	0.000549451	0.000806885	0	0	0.000380141		Archaea	Crenarchaeota	MBGB
denovo70	0	0.000268962	0.00077101	0.000312402	0.000304113		Bacteria	WS3	PRR-12	SSS58A
denovo771	0	0.000268962	0.00077101	0.000312402	0.000304113		Bacteria	Firmicutes	Clostridia	Clostridiales	[Acidaminobacteraceae]	NP25
denovo498	0.000274725	0.00107585	0	0	0.000380141		Bacteria	BRC1	PRR-11
denovo111	0.000274725	0.00107585	0	0	0.000380141		Bacteria	Planctomycetes	Phycisphaerae	AKAU3564
denovo563	0.000274725	0.00107585	0	0	0.000380141		Bacteria	Planctomycetes	ODP123	T8-B82
denovo243	0	0.00134481	0	0	0.000380141		Bacteria	Verrucomicrobia	Verruco-5	WCHB1-41
denovo420	0	0.00134481	0	0	0.000380141		Bacteria	BRC1	PRR-11
denovo523	0	0.00134481	0	0	0.000380141		Archaea	[Parvarchaeota]	[Parvarchaea]	WCHD3-30
denovo900	0	0.00134481	0	0	0.000380141		Bacteria	Proteobacteria	Gammaproteobacteria	HTCC2188	HTCC2089
denovo123	0.000549451	0	0.00077101	0	0.000304113		Bacteria	BRC1	NPL-UPA2
denovo238	0.000274725	0.000268962	0.00077101	0	0.000304113		Bacteria	Planctomycetes	Phycisphaerae	AKAU3564
denovo847	0	0.000537924	0.00077101	0	0.000304113		Archaea	Euryarchaeota	Thermoplasmata	E2	DHVEG-1
denovo760	0.000274725	0	0.000385505	0.000624805	0.000304113		Bacteria	Planctomycetes	Planctomycetia	Pirellulales	Pirellulaceae
denovo1237	0	0	0	0.00124961	0.000304113		Archaea	Euryarchaeota	Halobacteria	Halobacteriales	Halobacteriaceae	Halorhabdus
denovo474	0	0	0	0.00124961	0.000304113		Archaea	Euryarchaeota	Halobacteria	Halobacteriales	Halobacteriaceae	XKL75
denovo627	0	0	0	0.00124961	0.000304113		Bacteria
denovo762	0	0	0	0.00124961	0.000304113		Archaea	Euryarchaeota	Halobacteria	Halobacteriales	Halobacteriaceae
denovo791	0	0	0	0.00124961	0.000304113		Bacteria	Bacteroidetes	Flavobacteriia	Flavobacteriales	Flavobacteriaceae
denovo819	0	0	0	0.00124961	0.000304113		Bacteria	Proteobacteria	Epsilonproteobacteria	Campylobacterales	Campylobacteraceae	Arcobacter
denovo1050	0.000274725	0	0	0.000937207	0.000304113		Archaea	Euryarchaeota	Thermoplasmata	E2
denovo904	0.000274725	0	0	0.000937207	0.000304113		Bacteria	OD1	ZB2
denovo1231	0.000824176	0	0.000385505	0	0.000304113		Bacteria	Planctomycetes	vadinHA49	PHOS-HE93
denovo1042	0	0.000268962	0	0.000937207	0.000304113		Bacteria	Proteobacteria	Alphaproteobacteria	Rickettsiales	Rickettsiaceae
denovo52	0	0.000268962	0	0.000937207	0.000304113		Bacteria	Proteobacteria	Alphaproteobacteria	Rhizobiales	Hyphomicrobiaceae
denovo1240	0.000549451	0.000268962	0.000385505	0	0.000304113		Bacteria	Proteobacteria	Deltaproteobacteria	Desulfobacterales	Desulfobacteraceae
denovo395	0.000274725	0.000537924	0.000385505	0	0.000304113		Bacteria
denovo1165	0.000549451	0	0	0.000624805	0.000304113		Bacteria	Chloroflexi	Anaerolineae	OPB11
denovo1035	0	0.000537924	0	0.000624805	0.000304113		Bacteria	Proteobacteria	Gammaproteobacteria	Vibrionales	Pseudoalteromonadaceae	Pseudoalteromonas
denovo687	0	0.000537924	0	0.000624805	0.000304113		Bacteria	OP3	koll11
denovo797	0	0.000537924	0	0.000624805	0.000304113		Bacteria	Proteobacteria	Gammaproteobacteria
denovo862	0	0.000537924	0	0.000624805	0.000304113		Bacteria
denovo893	0	0.000537924	0	0.000624805	0.000304113		Bacteria	TA06
denovo541	0	0	0.00115652	0	0.000228085		Bacteria
denovo1006	0	0	0.00115652	0	0.000228085		Bacteria	Planctomycetes	Phycisphaerae	Phycisphaerales	Phycisphaeraceae
denovo376	0	0	0.00115652	0	0.000228085		Bacteria	Planctomycetes	Phycisphaerae	Phycisphaerales
denovo505	0	0	0.00115652	0	0.000228085		Archaea	Euryarchaeota	DSEG	ArcA07
denovo597	0	0	0.00115652	0	0.000228085		Archaea	[Parvarchaeota]	[Parvarchaea]	WCHD3-30
denovo886	0	0	0.00115652	0	0.000228085		Archaea
denovo1038	0.000824176	0	0	0.000312402	0.000304113		Bacteria
denovo1112	0.000824176	0	0	0.000312402	0.000304113		Bacteria
denovo560	0.000824176	0	0	0.000312402	0.000304113		Bacteria	Proteobacteria	Alphaproteobacteria	Rhodospirillales	Rhodospirillaceae	Rhodovibrio
denovo1023	0	0.000806885	0	0.000312402	0.000304113		Bacteria	Planctomycetes	Planctomycetia	Pirellulales	Pirellulaceae
denovo927	0.0010989	0	0	0	0.000304113		Archaea	Euryarchaeota	Methanomicrobia	Methanosarcinales	Methanosarcinaceae
denovo100	0.0010989	0	0	0	0.000304113		Archaea	Euryarchaeota	Halobacteria	Halobacteriales	Halobacteriaceae
denovo1144	0.0010989	0	0	0	0.000304113		Bacteria	GN02	SBYW_2184
denovo126	0.0010989	0	0	0	0.000304113		Archaea
denovo489	0.0010989	0	0	0	0.000304113		Bacteria
denovo60	0.0010989	0	0	0	0.000304113		Archaea	Euryarchaeota	Halobacteria	Halobacteriales	MSP41
denovo853	0.0010989	0	0	0	0.000304113		Bacteria	Acidobacteria	OS-K
denovo1022	0.000824176	0.000268962	0	0	0.000304113		Bacteria	Planctomycetes	vadinHA49	PeHg47
denovo263	0.000824176	0.000268962	0	0	0.000304113		Bacteria	Proteobacteria	Deltaproteobacteria	Desulfobacterales	Desulfobacteraceae
denovo329	0.000824176	0.000268962	0	0	0.000304113		Bacteria
denovo971	0.000824176	0.000268962	0	0	0.000304113		Bacteria
denovo302	0.000549451	0.000537924	0	0	0.000304113		Bacteria	Planctomycetes	Planctomycetia	Pirellulales	Pirellulaceae
denovo839	0.000549451	0.000537924	0	0	0.000304113		Bacteria	Planctomycetes	Phycisphaerae	AKAU3564
denovo880	0.000549451	0.000537924	0	0	0.000304113		Bacteria	Gemmatimonadetes
denovo733	0	0	0.00077101	0.000312402	0.000228085		Archaea	Euryarchaeota	Thermoplasmata	E2
denovo1043	0.000274725	0.000806885	0	0	0.000304113		Archaea	Euryarchaeota	Thermoplasmata	E2
denovo189	0	0.00107585	0	0	0.000304113		Bacteria	Lentisphaerae	[Lentisphaeria]	Z20
denovo1031	0	0.00107585	0	0	0.000304113		Bacteria	BRC1	NPL-UPA2
denovo1075	0	0.00107585	0	0	0.000304113
denovo1129	0	0.00107585	0	0	0.000304113		Bacteria	Planctomycetes	OM190	agg27
denovo155	0	0.00107585	0	0	0.000304113		Bacteria	Proteobacteria	Deltaproteobacteria	Myxococcales	OM27
denovo177	0	0.00107585	0	0	0.000304113		Bacteria	Proteobacteria	Deltaproteobacteria	Desulfuromonadales
denovo18	0	0.00107585	0	0	0.000304113		Bacteria	Planctomycetes	Phycisphaerae	MSBL9
denovo233	0	0.00107585	0	0	0.000304113		Bacteria	Bacteroidetes	BME43
denovo358	0	0.00107585	0	0	0.000304113		Bacteria	Verrucomicrobia	Opitutae	Puniceicoccales	Puniceicoccaceae
denovo381	0	0.00107585	0	0	0.000304113		Bacteria
denovo605	0	0.00107585	0	0	0.000304113		Bacteria
denovo755	0	0.00107585	0	0	0.000304113		Bacteria	Planctomycetes	OM190	CL500-15
denovo777	0	0.00107585	0	0	0.000304113		Archaea	[Parvarchaeota]	[Parvarchaea]	WCHD3-30
denovo842	0	0.00107585	0	0	0.000304113		Bacteria	Planctomycetes	Phycisphaerae
denovo846	0	0.00107585	0	0	0.000304113		Bacteria	TA06
denovo865	0	0.00107585	0	0	0.000304113		Bacteria	Planctomycetes	Planctomycetia	Pirellulales	Pirellulaceae
denovo461	0.000274725	0	0.00077101	0	0.000228085		Archaea	[Parvarchaeota]	[Parvarchaea]	WCHD3-30
denovo473	0	0.000268962	0.00077101	0	0.000228085		Bacteria
denovo977	0	0.000268962	0.00077101	0	0.000228085		Bacteria
denovo1115	0	0	0.000385505	0.000624805	0.000228085		Bacteria	Planctomycetes	Phycisphaerae	Phycisphaerales
denovo38	0	0	0.000385505	0.000624805	0.000228085		Bacteria	Cyanobacteria	4C0d-2	MLE1-12
denovo861	0	0	0.000385505	0.000624805	0.000228085		Bacteria
denovo75	0.000274725	0	0.000385505	0.000312402	0.000228085		Bacteria	Spirochaetes	Spirochaetes	Spirochaetales	Spirochaetaceae	Spirochaeta
denovo1152	0	0	0	0.000937207	0.000228085		Bacteria	Planctomycetes	Planctomycetia	Planctomycetales	Planctomycetaceae	Planctomyces
denovo152	0	0	0	0.000937207	0.000228085		Archaea	Euryarchaeota
denovo548	0	0	0	0.000937207	0.000228085		Bacteria
denovo1123	0.000549451	0	0.000385505	0	0.000228085		Bacteria	Planctomycetes	Phycisphaerae	MSBL9
denovo1059	0	0.000537924	0.000385505	0	0.000228085		Bacteria	Planctomycetes	Phycisphaerae	Phycisphaerales
denovo542	0	0.000537924	0.000385505	0	0.000228085
denovo230	0.000274725	0	0	0.000624805	0.000228085		Bacteria	BRC1	PRR-11
denovo1079	0.000274725	0	0	0.000624805	0.000228085		Archaea	Euryarchaeota	Halobacteria	Halobacteriales	Halobacteriaceae	Halorubrum
denovo531	0.000274725	0	0	0.000624805	0.000228085		Archaea	[Parvarchaeota]	[Parvarchaea]	WCHD3-30
denovo534	0.000274725	0	0	0.000624805	0.000228085		Archaea	[Parvarchaeota]	[Parvarchaea]	WCHD3-30
denovo949	0.000549451	0	0	0.000312402	0.000228085		Archaea	Euryarchaeota	Halobacteria	Halobacteriales	Halobacteriaceae
denovo1016	0.000549451	0	0	0.000312402	0.000228085		Archaea	Crenarchaeota	AAG
denovo1090	0.000549451	0	0	0.000312402	0.000228085		Archaea
denovo720	0	0.000537924	0	0.000312402	0.000228085		Bacteria	Planctomycetes	Phycisphaerae	AKAU3564
denovo892	0	0.000537924	0	0.000312402	0.000228085		Bacteria
denovo1133	0.000824176	0	0	0	0.000228085		Archaea	Euryarchaeota	Halobacteria	Halobacteriales	Halobacteriaceae
denovo734	0.000824176	0	0	0	0.000228085		Bacteria	Spirochaetes	Spirochaetes	Spirochaetales	Spirochaetaceae
denovo157	0.000824176	0	0	0	0.000228085		Archaea	Euryarchaeota	Thermoplasmata	E2	[Methanomassiliicoccaceae]
denovo1044	0.000824176	0	0	0	0.000228085		Bacteria	Bacteroidetes
denovo1045	0.000824176	0	0	0	0.000228085		Bacteria
denovo1070	0.000824176	0	0	0	0.000228085		Bacteria	Planctomycetes
denovo1223	0.000824176	0	0	0	0.000228085
denovo174	0.000824176	0	0	0	0.000228085		Archaea	Euryarchaeota	Thermoplasmata	E2	[Methanomassiliicoccaceae]
denovo290	0.000824176	0	0	0	0.000228085		Archaea
denovo484	0.000824176	0	0	0	0.000228085		Archaea	Crenarchaeota	MBGB
denovo54	0.000824176	0	0	0	0.000228085		Archaea	Crenarchaeota	MBGB
denovo568	0.000824176	0	0	0	0.000228085		Archaea
denovo600	0.000824176	0	0	0	0.000228085		Bacteria
denovo715	0.000824176	0	0	0	0.000228085		Bacteria	Chloroflexi	Anaerolineae	Anaerolineales	Anaerolinaceae	T78
denovo727	0.000824176	0	0	0	0.000228085		Bacteria
denovo919	0.000824176	0	0	0	0.000228085		Bacteria	Planctomycetes	Phycisphaerae	SHUX583
denovo985	0.000824176	0	0	0	0.000228085		Archaea	Crenarchaeota	MBGB
denovo991	0.000824176	0	0	0	0.000228085		Bacteria	Firmicutes	Clostridia	Thermoanaerobacterales	Thermoanaerobacterales Family III. Incertae Sedis
denovo828	0.000549451	0.000268962	0	0	0.000228085		Bacteria	Hyd24-12
denovo1102	0.000549451	0.000268962	0	0	0.000228085		Bacteria	GN02	3BR-5F
denovo1146	0.000549451	0.000268962	0	0	0.000228085		Bacteria	GN02	3BR-5F
denovo648	0.000549451	0.000268962	0	0	0.000228085		Archaea	[Parvarchaeota]	[Parvarchaea]	WCHD3-30
denovo748	0.000549451	0.000268962	0	0	0.000228085		Bacteria
denovo764	0.000274725	0.000537924	0	0	0.000228085		Bacteria	Planctomycetes	Planctomycetia	Pirellulales	Pirellulaceae
denovo852	0	0.000806885	0	0	0.000228085		Archaea	[Parvarchaeota]	[Parvarchaea]	WCHD3-30
denovo1008	0	0.000806885	0	0	0.000228085		Bacteria	Planctomycetes	Phycisphaerae	SHA-43
denovo1138	0	0.000806885	0	0	0.000228085		Bacteria	OP3	koll11	GIF10	kpj58rc
denovo118	0	0.000806885	0	0	0.000228085		Bacteria	Chloroflexi	Chloroflexi	Chloroflexales
denovo258	0	0.000806885	0	0	0.000228085		Bacteria
denovo338	0	0.000806885	0	0	0.000228085		Bacteria	Planctomycetes	Phycisphaerae	AKAU3564
denovo37	0	0.000806885	0	0	0.000228085		Bacteria	OD1	ABY1
denovo433	0	0.000806885	0	0	0.000228085		Bacteria	Bacteroidetes	Flavobacteriia	Flavobacteriales	Flavobacteriaceae
denovo468	0	0.000806885	0	0	0.000228085		Bacteria	Proteobacteria	Deltaproteobacteria	Bdellovibrionales	Bacteriovoracaceae
denovo494	0	0.000806885	0	0	0.000228085		Bacteria	Proteobacteria	Deltaproteobacteria
denovo522	0	0.000806885	0	0	0.000228085		Bacteria	Planctomycetes	Phycisphaerae	AKAU3564
denovo532	0	0.000806885	0	0	0.000228085		Bacteria	Planctomycetes	Phycisphaerae	MBMPE71
denovo585	0	0.000806885	0	0	0.000228085		Bacteria	Planctomycetes	Phycisphaerae	Phycisphaerales	Phycisphaeraceae
denovo634	0	0.000806885	0	0	0.000228085		Bacteria	Planctomycetes	Phycisphaerae	Phycisphaerales
denovo654	0	0.000806885	0	0	0.000228085		Bacteria
denovo807	0	0	0.00077101	0	0.000152057		Bacteria	Spirochaetes	Spirochaetes	Spirochaetales	Spirochaetaceae
denovo1028	0	0	0.00077101	0	0.000152057		Archaea
denovo1226	0	0	0.00077101	0	0.000152057		Bacteria	Planctomycetes	Phycisphaerae	MSBL9
denovo711	0	0	0.00077101	0	0.000152057		Bacteria
denovo1214	0	0	0.000385505	0.000312402	0.000152057		Bacteria	BRC1
denovo294	0	0	0.000385505	0.000312402	0.000152057		Bacteria	Proteobacteria	Gammaproteobacteria	Chromatiales	Ectothiorhodospiraceae	Halorhodospira
denovo1228	0.000274725	0	0.000385505	0	0.000152057		Bacteria	Spirochaetes	Spirochaetes	Spirochaetales	Spirochaetaceae
denovo112	0.000274725	0	0.000385505	0	0.000152057		Bacteria	BRC1	PRR-11
denovo322	0.000274725	0	0.000385505	0	0.000152057		Bacteria
denovo1141	0.000274725	0	0.000385505	0	0.000152057		Archaea	Euryarchaeota
denovo577	0.000274725	0	0.000385505	0	0.000152057		Archaea	Euryarchaeota	Thermoplasmata	E2
denovo1080	0	0.000268962	0.000385505	0	0.000152057		Archaea	Euryarchaeota	DSEG	104A5
denovo1093	0	0.000268962	0.000385505	0	0.000152057		Bacteria	Planctomycetes	Phycisphaerae
denovo509	0	0.000268962	0.000385505	0	0.000152057		Archaea	[Parvarchaeota]	[Micrarchaea]	[Micrarchaeles]
denovo731	0	0.000268962	0.000385505	0	0.000152057		Bacteria	Planctomycetes	Phycisphaerae	MSBL9
denovo916	0	0.000268962	0.000385505	0	0.000152057		Archaea	Crenarchaeota	MCG
denovo113	0	0	0	0.000624805	0.000152057		Bacteria
denovo114	0	0	0	0.000624805	0.000152057		Archaea	Euryarchaeota	Thermoplasmata	E2	DHVEG-1
denovo1143	0	0	0	0.000624805	0.000152057		Archaea	Euryarchaeota	Halobacteria	Halobacteriales	Halobacteriaceae	Haloarcula
denovo1202	0	0	0	0.000624805	0.000152057		Bacteria	Proteobacteria	Alphaproteobacteria	Rickettsiales	Holosporaceae
denovo1235	0	0	0	0.000624805	0.000152057		Bacteria
denovo257	0	0	0	0.000624805	0.000152057		Bacteria	Proteobacteria	Deltaproteobacteria
denovo324	0	0	0	0.000624805	0.000152057		Bacteria	Proteobacteria	Alphaproteobacteria	Rickettsiales	Rickettsiaceae
denovo357	0	0	0	0.000624805	0.000152057		Archaea	Euryarchaeota	Thermoplasmata	E2	DHVEG-1
denovo399	0	0	0	0.000624805	0.000152057		Archaea	Euryarchaeota	Halobacteria	Halobacteriales	Halobacteriaceae	Haloarcula
denovo679	0	0	0	0.000624805	0.000152057		Bacteria	Planctomycetes	Phycisphaerae	AKAU3564
denovo735	0	0	0	0.000624805	0.000152057		Bacteria	Planctomycetes	Phycisphaerae	AKAU3564
denovo737	0	0	0	0.000624805	0.000152057		Archaea	Euryarchaeota	Halobacteria	Halobacteriales	Halobacteriaceae
denovo789	0	0	0	0.000624805	0.000152057		Bacteria
denovo800	0	0	0	0.000624805	0.000152057		Bacteria
denovo980	0	0	0	0.000624805	0.000152057		Bacteria
denovo843	0.000274725	0	0	0.000312402	0.000152057		Bacteria	OP1	KB1
denovo1125	0.000274725	0	0	0.000312402	0.000152057		Bacteria	SR1
denovo779	0.000274725	0	0	0.000312402	0.000152057		Bacteria	Planctomycetes	Phycisphaerae
denovo1181	0	0.000268962	0	0.000312402	0.000152057		Bacteria	Planctomycetes	Phycisphaerae	Phycisphaerales	Phycisphaeraceae
denovo351	0	0.000268962	0	0.000312402	0.000152057		Bacteria	Bacteroidetes	[Rhodothermi]	[Rhodothermales]	Rhodothermaceae	Salinibacter
denovo896	0	0.000268962	0	0.000312402	0.000152057		Bacteria	Proteobacteria	Deltaproteobacteria	Myxococcales
denovo215	0.000549451	0	0	0	0.000152057		Bacteria	Planctomycetes	Phycisphaerae	AKAU3564
denovo110	0.000549451	0	0	0	0.000152057		Bacteria	Thermotogae	Thermotogae	Thermotogales	Thermotogaceae	Geotoga
denovo651	0.000549451	0	0	0	0.000152057		Bacteria	Bacteroidetes	[Rhodothermi]	[Rhodothermales]	Rhodothermaceae	Salinibacter
denovo76	0.000549451	0	0	0	0.000152057		Bacteria	Firmicutes	Clostridia	Halanaerobiales	Halanaerobiaceae
denovo1151	0.000549451	0	0	0	0.000152057		Archaea	Euryarchaeota	Thermoplasmata	E2
denovo1155	0.000549451	0	0	0	0.000152057		Bacteria
denovo1188	0.000549451	0	0	0	0.000152057		Bacteria	GN02	3BR-5F
denovo142	0.000549451	0	0	0	0.000152057		Bacteria	OD1
denovo147	0.000549451	0	0	0	0.000152057		Archaea	[Parvarchaeota]	[Parvarchaea]	WCHD3-30
denovo21	0.000549451	0	0	0	0.000152057		Bacteria	Planctomycetes	ODP123	T8-B82
denovo25	0.000549451	0	0	0	0.000152057		Bacteria	Spirochaetes	[Leptospirae]	[Leptospirales]
denovo269	0.000549451	0	0	0	0.000152057		Bacteria	ZB3
denovo371	0.000549451	0	0	0	0.000152057		Archaea	Euryarchaeota	Halobacteria	Halobacteriales	MSP41
denovo456	0.000549451	0	0	0	0.000152057		Bacteria	Spirochaetes	GN05	SBYZ_6080
denovo496	0.000549451	0	0	0	0.000152057		Bacteria	Planctomycetes	Phycisphaerae	AKAU3564
denovo50	0.000549451	0	0	0	0.000152057		Archaea	Crenarchaeota
denovo547	0.000549451	0	0	0	0.000152057		Archaea	Euryarchaeota	Halobacteria	Halobacteriales	Halobacteriaceae	XKL75
denovo556	0.000549451	0	0	0	0.000152057		Archaea	[Parvarchaeota]	[Parvarchaea]	WCHD3-30
denovo59	0.000549451	0	0	0	0.000152057		Bacteria	Spirochaetes	[Leptospirae]	[Leptospirales]	Sediment-4
denovo625	0.000549451	0	0	0	0.000152057		Bacteria
denovo644	0.000549451	0	0	0	0.000152057		Archaea	Euryarchaeota	Halobacteria	Halobacteriales	Halobacteriaceae	Halorhabdus
denovo716	0.000549451	0	0	0	0.000152057		Bacteria	Planctomycetes	Planctomycetia	Pirellulales	Pirellulaceae
denovo751	0.000549451	0	0	0	0.000152057		Bacteria
denovo772	0.000549451	0	0	0	0.000152057		Bacteria	Chloroflexi	Anaerolineae	SBR1031	A4b
denovo795	0.000549451	0	0	0	0.000152057		Archaea
denovo803	0.000549451	0	0	0	0.000152057		Bacteria
denovo811	0.000549451	0	0	0	0.000152057		Bacteria	Firmicutes	Clostridia	Halanaerobiales	Halobacteroidaceae
denovo873	0.000549451	0	0	0	0.000152057		Archaea	[Parvarchaeota]	[Parvarchaea]	WCHD3-30
denovo905	0.000549451	0	0	0	0.000152057		Bacteria	KSB3	MAT-CR-H3-D11
denovo924	0.000549451	0	0	0	0.000152057		Bacteria	GN02	3BR-5F
denovo940	0.000549451	0	0	0	0.000152057		Bacteria
denovo946	0.000549451	0	0	0	0.000152057		Bacteria
denovo962	0.000549451	0	0	0	0.000152057		Bacteria	Planctomycetes	Phycisphaerae	AKAU3564
denovo313	0.000274725	0.000268962	0	0	0.000152057		Bacteria	Verrucomicrobia	Opitutae	[Cerasicoccales]	[Cerasicoccaceae]
denovo1177	0.000274725	0.000268962	0	0	0.000152057		Bacteria	Planctomycetes	vadinHA49	PHOS-HE93
denovo196	0.000274725	0.000268962	0	0	0.000152057		Bacteria
denovo665	0.000274725	0.000268962	0	0	0.000152057		Bacteria
denovo805	0.000274725	0.000268962	0	0	0.000152057		Bacteria	Planctomycetes	Phycisphaerae	SHUX583
denovo806	0.000274725	0.000268962	0	0	0.000152057		Archaea
denovo878	0.000274725	0.000268962	0	0	0.000152057		Bacteria	Spirochaetes	Spirochaetes	Spirochaetales	Spirochaetaceae
denovo963	0	0.000537924	0	0	0.000152057		Bacteria	Bacteroidetes
denovo1088	0	0.000537924	0	0	0.000152057		Archaea
denovo1064	0	0.000537924	0	0	0.000152057		Archaea	[Parvarchaeota]	[Parvarchaea]	WCHD3-30
denovo1077	0	0.000537924	0	0	0.000152057		Bacteria	Proteobacteria	Gammaproteobacteria	[Marinicellales]	[Marinicellaceae]
denovo1170	0	0.000537924	0	0	0.000152057		Bacteria	PAUC34f
denovo145	0	0.000537924	0	0	0.000152057		Bacteria	Chloroflexi	MVP-21
denovo205	0	0.000537924	0	0	0.000152057		Bacteria	Firmicutes	Clostridia	Clostridiales	[Acidaminobacteraceae]	WH1-8
denovo218	0	0.000537924	0	0	0.000152057		Bacteria	Proteobacteria	Deltaproteobacteria	Desulfobacterales	Desulfobulbaceae
denovo454	0	0.000537924	0	0	0.000152057		Bacteria	GN02	GKS2-174
denovo462	0	0.000537924	0	0	0.000152057		Bacteria	Proteobacteria	Deltaproteobacteria	NB1-j
denovo492	0	0.000537924	0	0	0.000152057		Bacteria
denovo502	0	0.000537924	0	0	0.000152057		Bacteria	Bacteroidetes	[Rhodothermi]	[Rhodothermales]	[Balneolaceae]
denovo506	0	0.000537924	0	0	0.000152057		Archaea	[Parvarchaeota]	[Parvarchaea]	YLA114
denovo558	0	0.000537924	0	0	0.000152057		Archaea	Euryarchaeota	DSEG	104A5
denovo663	0	0.000537924	0	0	0.000152057		Bacteria	Verrucomicrobia	Verrucomicrobiae	Verrucomicrobiales	Verrucomicrobiaceae
denovo688	0	0.000537924	0	0	0.000152057		Bacteria	Planctomycetes	OM190	agg27
denovo706	0	0.000537924	0	0	0.000152057		Bacteria	Planctomycetes	Phycisphaerae	Phycisphaerales
denovo722	0	0.000537924	0	0	0.000152057		Bacteria	Planctomycetes	Phycisphaerae	Phycisphaerales
denovo780	0	0.000537924	0	0	0.000152057		Bacteria	Bacteroidetes	[Saprospirae]	[Saprospirales]	Saprospiraceae
denovo796	0	0.000537924	0	0	0.000152057		Bacteria	Planctomycetes	Phycisphaerae	Phycisphaerales
denovo799	0	0.000537924	0	0	0.000152057		Bacteria
denovo829	0	0.000537924	0	0	0.000152057
denovo834	0	0.000537924	0	0	0.000152057		Bacteria	Bacteroidetes
denovo845	0	0.000537924	0	0	0.000152057		Bacteria	Planctomycetes	Phycisphaerae	AKAU3564
denovo877	0	0.000537924	0	0	0.000152057		Bacteria	Planctomycetes	Phycisphaerae
denovo88	0	0.000537924	0	0	0.000152057		Bacteria	Bacteroidetes	SM1A07
denovo9	0	0.000537924	0	0	0.000152057		Archaea
denovo92	0	0.000537924	0	0	0.000152057		Bacteria	Proteobacteria	Alphaproteobacteria
denovo960	0	0.000537924	0	0	0.000152057		Bacteria
denovo997	0	0.000537924	0	0	0.000152057
denovo10	0	0	0.000385505	0	7.60283e-05		Archaea	Euryarchaeota	Thermoplasmata	E2
denovo1001	0	0	0.000385505	0	7.60283e-05		Bacteria	Bacteroidetes
denovo1009	0	0	0.000385505	0	7.60283e-05		Bacteria	AC1	HDBW-WB69
denovo1065	0	0	0.000385505	0	7.60283e-05		Archaea	[Parvarchaeota]	[Parvarchaea]	WCHD3-30
denovo1179	0	0	0.000385505	0	7.60283e-05		Archaea
denovo132	0	0	0.000385505	0	7.60283e-05		Bacteria	Planctomycetes	Phycisphaerae	Pla1
denovo195	0	0	0.000385505	0	7.60283e-05		Bacteria	Planctomycetes	Phycisphaerae	AKAU3564
denovo20	0	0	0.000385505	0	7.60283e-05		Bacteria
denovo227	0	0	0.000385505	0	7.60283e-05		Bacteria	OD1	ABY1
denovo239	0	0	0.000385505	0	7.60283e-05		Archaea	Euryarchaeota
denovo253	0	0	0.000385505	0	7.60283e-05		Bacteria
denovo256	0	0	0.000385505	0	7.60283e-05		Bacteria	AC1	HDBW-WB69
denovo297	0	0	0.000385505	0	7.60283e-05		Bacteria	Verrucomicrobia	Opitutae
denovo315	0	0	0.000385505	0	7.60283e-05		Archaea	[Parvarchaeota]	[Parvarchaea]	WCHD3-30
denovo382	0	0	0.000385505	0	7.60283e-05		Bacteria
denovo398	0	0	0.000385505	0	7.60283e-05		Bacteria	OP8	OP8
denovo422	0	0	0.000385505	0	7.60283e-05		Bacteria	OP1	MSBL6
denovo47	0	0	0.000385505	0	7.60283e-05		Archaea
denovo483	0	0	0.000385505	0	7.60283e-05		Bacteria
denovo583	0	0	0.000385505	0	7.60283e-05		Bacteria	Proteobacteria	Alphaproteobacteria
denovo586	0	0	0.000385505	0	7.60283e-05		Bacteria	Planctomycetes	Planctomycetia	Pirellulales	Pirellulaceae
denovo611	0	0	0.000385505	0	7.60283e-05		Bacteria	Planctomycetes	Phycisphaerae	Pla1
denovo619	0	0	0.000385505	0	7.60283e-05		Bacteria	Gemmatimonadetes	Gemm-2
denovo641	0	0	0.000385505	0	7.60283e-05		Bacteria	Planctomycetes	ODP123	T8-B82
denovo652	0	0	0.000385505	0	7.60283e-05		Archaea	Euryarchaeota	Methanobacteria	Methanobacteriales
denovo713	0	0	0.000385505	0	7.60283e-05		Bacteria	Proteobacteria	Deltaproteobacteria	NB1-j	JTB38
denovo721	0	0	0.000385505	0	7.60283e-05
denovo723	0	0	0.000385505	0	7.60283e-05		Bacteria	Chloroflexi	Dehalococcoidetes
denovo815	0	0	0.000385505	0	7.60283e-05		Bacteria	Spirochaetes	Spirochaetes	Spirochaetales	Spirochaetaceae
denovo86	0	0	0.000385505	0	7.60283e-05		Bacteria	OP8	OP8
denovo968	0	0	0.000385505	0	7.60283e-05		Archaea
denovo1058	0	0	0	0.000312402	7.60283e-05		Bacteria	Firmicutes	Clostridia	Halanaerobiales	Halobacteroidaceae	Halanaerobacter
denovo452	0	0	0	0.000312402	7.60283e-05		Bacteria	Planctomycetes	Phycisphaerae	MSBL9
denovo580	0	0	0	0.000312402	7.60283e-05		Bacteria	Proteobacteria	Alphaproteobacteria	Rhodospirillales	Rhodospirillaceae	Rhodovibrio
denovo1026	0	0	0	0.000312402	7.60283e-05		Archaea	[Parvarchaeota]	[Parvarchaea]	YLA114
denovo1142	0	0	0	0.000312402	7.60283e-05		Archaea	Euryarchaeota	DSEG	104A5
denovo1189	0	0	0	0.000312402	7.60283e-05		Bacteria	OP3
denovo1206	0	0	0	0.000312402	7.60283e-05		Bacteria	Bacteroidetes	Flavobacteriia	Flavobacteriales	Cryomorphaceae	Owenweeksia
denovo1224	0	0	0	0.000312402	7.60283e-05		Bacteria	OD1	ABY1
denovo168	0	0	0	0.000312402	7.60283e-05
denovo23	0	0	0	0.000312402	7.60283e-05		Bacteria	Verrucomicrobia	Opitutae	[Cerasicoccales]	[Cerasicoccaceae]
denovo235	0	0	0	0.000312402	7.60283e-05		Bacteria	Planctomycetes	ODP123	T8-B82
denovo236	0	0	0	0.000312402	7.60283e-05		Bacteria	Lentisphaerae	[Lentisphaeria]
denovo262	0	0	0	0.000312402	7.60283e-05		Bacteria
denovo27	0	0	0	0.000312402	7.60283e-05		Bacteria	OD1
denovo272	0	0	0	0.000312402	7.60283e-05		Archaea	[Parvarchaeota]	[Micrarchaea]	[Micrarchaeles]
denovo284	0	0	0	0.000312402	7.60283e-05		Bacteria	Proteobacteria	Alphaproteobacteria
denovo354	0	0	0	0.000312402	7.60283e-05		Archaea
denovo367	0	0	0	0.000312402	7.60283e-05		Archaea	Euryarchaeota	Methanobacteria	Methanobacteriales	MSBL1
denovo379	0	0	0	0.000312402	7.60283e-05		Archaea	Euryarchaeota	Methanobacteria	Methanobacteriales
denovo387	0	0	0	0.000312402	7.60283e-05		Bacteria	Bacteroidetes	[Saprospirae]	[Saprospirales]	Saprospiraceae
denovo397	0	0	0	0.000312402	7.60283e-05		Bacteria
denovo426	0	0	0	0.000312402	7.60283e-05		Archaea	Euryarchaeota
denovo44	0	0	0	0.000312402	7.60283e-05		Bacteria	Planctomycetes	Phycisphaerae	MSBL9
denovo447	0	0	0	0.000312402	7.60283e-05		Bacteria	Proteobacteria	Gammaproteobacteria	Legionellales	Legionellaceae
denovo486	0	0	0	0.000312402	7.60283e-05		Bacteria
denovo488	0	0	0	0.000312402	7.60283e-05		Bacteria	Planctomycetes	Phycisphaerae	AKAU3564
denovo490	0	0	0	0.000312402	7.60283e-05		Bacteria	Planctomycetes	Phycisphaerae	Phycisphaerales
denovo513	0	0	0	0.000312402	7.60283e-05		Bacteria	Proteobacteria	Alphaproteobacteria	Sphingomonadales	Sphingomonadaceae	Sphingomonas	azotifigens
denovo518	0	0	0	0.000312402	7.60283e-05		Archaea	[Parvarchaeota]	[Parvarchaea]	WCHD3-30
denovo559	0	0	0	0.000312402	7.60283e-05		Archaea	Euryarchaeota	Halobacteria	Halobacteriales	Halobacteriaceae	Natronomonas
denovo581	0	0	0	0.000312402	7.60283e-05		Archaea	Euryarchaeota	Thermoplasmata	E2
denovo638	0	0	0	0.000312402	7.60283e-05		Bacteria	OD1	ABY1
denovo725	0	0	0	0.000312402	7.60283e-05		Archaea	Euryarchaeota	Halobacteria	Halobacteriales	Halobacteriaceae	XKL75
denovo742	0	0	0	0.000312402	7.60283e-05		Bacteria
denovo750	0	0	0	0.000312402	7.60283e-05		Bacteria	OD1	ABY1
denovo808	0	0	0	0.000312402	7.60283e-05		Bacteria	Bacteroidetes	Flavobacteriia	Flavobacteriales
denovo830	0	0	0	0.000312402	7.60283e-05		Bacteria
denovo838	0	0	0	0.000312402	7.60283e-05		Bacteria
denovo855	0	0	0	0.000312402	7.60283e-05		Bacteria	Proteobacteria
denovo937	0	0	0	0.000312402	7.60283e-05		Bacteria	Bacteroidetes	[Rhodothermi]	[Rhodothermales]	Rhodothermaceae	Salinibacter
denovo996	0	0	0	0.000312402	7.60283e-05		Bacteria	Proteobacteria	Gammaproteobacteria	Chromatiales	Chromatiaceae	Halochromatium
denovo444	0.000274725	0	0	0	7.60283e-05		Bacteria	Proteobacteria	Deltaproteobacteria	Desulfovibrionales	Desulfohalobiaceae	Desulfovermiculus
denovo209	0.000274725	0	0	0	7.60283e-05		Bacteria	Planctomycetes
denovo288	0.000274725	0	0	0	7.60283e-05		Bacteria	Bacteroidetes
denovo403	0.000274725	0	0	0	7.60283e-05		Bacteria	Spirochaetes	Spirochaetes	Spirochaetales	Spirochaetaceae	Spirochaeta	thermophila
denovo417	0.000274725	0	0	0	7.60283e-05		Archaea
denovo624	0.000274725	0	0	0	7.60283e-05		Bacteria	Bacteroidetes	Bacteroidia	Bacteroidales
denovo1068	0.000274725	0	0	0	7.60283e-05		Bacteria	Spirochaetes	[Brachyspirae]	[Brachyspirales]	Brachyspiraceae
denovo1072	0.000274725	0	0	0	7.60283e-05		Archaea	Euryarchaeota	Halobacteria	Halobacteriales	Halobacteriaceae	Halorubrum
denovo282	0.000274725	0	0	0	7.60283e-05		Archaea	Euryarchaeota	Halobacteria	Halobacteriales	Halobacteriaceae	Halorhabdus
denovo508	0.000274725	0	0	0	7.60283e-05		Archaea	Euryarchaeota	Halobacteria	Halobacteriales	Halobacteriaceae
denovo632	0.000274725	0	0	0	7.60283e-05		Bacteria
denovo101	0.000274725	0	0	0	7.60283e-05		Bacteria
denovo1034	0.000274725	0	0	0	7.60283e-05		Archaea	[Parvarchaeota]	[Parvarchaea]	WCHD3-30
denovo106	0.000274725	0	0	0	7.60283e-05		Archaea
denovo1107	0.000274725	0	0	0	7.60283e-05		Bacteria	AC1	HDBW-WB69
denovo1157	0.000274725	0	0	0	7.60283e-05		Archaea	Euryarchaeota	Methanobacteria	Methanobacteriales
denovo116	0.000274725	0	0	0	7.60283e-05		Bacteria	Planctomycetes	Phycisphaerae	SHUX583
denovo1169	0.000274725	0	0	0	7.60283e-05		Archaea	Euryarchaeota	Thermoplasmata	E2
denovo1178	0.000274725	0	0	0	7.60283e-05		Archaea	[Parvarchaeota]	[Parvarchaea]	WCHD3-30
denovo1180	0.000274725	0	0	0	7.60283e-05		Bacteria	GN02	3BR-5F
denovo1190	0.000274725	0	0	0	7.60283e-05		Bacteria
denovo1204	0.000274725	0	0	0	7.60283e-05		Bacteria	Planctomycetes	Planctomycetia	Pirellulales	Pirellulaceae
denovo1207	0.000274725	0	0	0	7.60283e-05		Bacteria	Planctomycetes	Phycisphaerae	MSBL9
denovo1209	0.000274725	0	0	0	7.60283e-05		Bacteria	AC1	HDBW-WB69
denovo1215	0.000274725	0	0	0	7.60283e-05		Archaea	[Parvarchaeota]	[Parvarchaea]	WCHD3-30
denovo1217	0.000274725	0	0	0	7.60283e-05		Archaea	[Parvarchaeota]	[Parvarchaea]	WCHD3-30
denovo1229	0.000274725	0	0	0	7.60283e-05		Bacteria
denovo124	0.000274725	0	0	0	7.60283e-05		Archaea
denovo146	0.000274725	0	0	0	7.60283e-05		Archaea	Euryarchaeota
denovo150	0.000274725	0	0	0	7.60283e-05		Bacteria
denovo156	0.000274725	0	0	0	7.60283e-05		Bacteria	Spirochaetes	[Brevinematae]
denovo158	0.000274725	0	0	0	7.60283e-05		Bacteria	Planctomycetes	SBZP_4958
denovo178	0.000274725	0	0	0	7.60283e-05		Archaea
denovo179	0.000274725	0	0	0	7.60283e-05		Bacteria	OP1	KB1
denovo186	0.000274725	0	0	0	7.60283e-05		Archaea	Euryarchaeota	Thermoplasmata	E2
denovo210	0.000274725	0	0	0	7.60283e-05		Archaea
denovo217	0.000274725	0	0	0	7.60283e-05		Bacteria	GN02	3BR-5F
denovo225	0.000274725	0	0	0	7.60283e-05		Archaea	Euryarchaeota	Halobacteria	Halobacteriales	MSP41
denovo232	0.000274725	0	0	0	7.60283e-05		Bacteria
denovo251	0.000274725	0	0	0	7.60283e-05		Archaea	[Parvarchaeota]	[Parvarchaea]	YLA114
denovo271	0.000274725	0	0	0	7.60283e-05		Bacteria	Chlorobi	OPB56
denovo274	0.000274725	0	0	0	7.60283e-05		Bacteria
denovo279	0.000274725	0	0	0	7.60283e-05		Archaea	[Parvarchaeota]	[Parvarchaea]	WCHD3-30
denovo289	0.000274725	0	0	0	7.60283e-05		Bacteria
denovo291	0.000274725	0	0	0	7.60283e-05		Archaea	Euryarchaeota
denovo295	0.000274725	0	0	0	7.60283e-05		Bacteria	Firmicutes	Clostridia	Halanaerobiales	Halanaerobiaceae
denovo305	0.000274725	0	0	0	7.60283e-05		Bacteria
denovo318	0.000274725	0	0	0	7.60283e-05		Bacteria
denovo320	0.000274725	0	0	0	7.60283e-05		Bacteria	Spirochaetes	GN05	SBYZ_6080
denovo346	0.000274725	0	0	0	7.60283e-05		Bacteria	Planctomycetes	Planctomycetia	Pirellulales	Pirellulaceae
denovo413	0.000274725	0	0	0	7.60283e-05		Archaea	Euryarchaeota	Methanobacteria	Methanobacteriales
denovo418	0.000274725	0	0	0	7.60283e-05		Bacteria	Planctomycetes	Planctomycetia	Pirellulales	Pirellulaceae
denovo458	0.000274725	0	0	0	7.60283e-05		Bacteria
denovo515	0.000274725	0	0	0	7.60283e-05		Archaea	Euryarchaeota
denovo543	0.000274725	0	0	0	7.60283e-05		Bacteria	OD1	ABY1
denovo555	0.000274725	0	0	0	7.60283e-05		Archaea	[Parvarchaeota]	[Parvarchaea]	YLA114
denovo557	0.000274725	0	0	0	7.60283e-05		Bacteria
denovo569	0.000274725	0	0	0	7.60283e-05		Bacteria	Chlorobi	OPB56
denovo574	0.000274725	0	0	0	7.60283e-05		Bacteria	Fibrobacteres	TG3	TG3-1	MAT-CR-H6-H10
denovo584	0.000274725	0	0	0	7.60283e-05		Bacteria	Bacteroidetes
denovo590	0.000274725	0	0	0	7.60283e-05		Archaea	[Parvarchaeota]	[Parvarchaea]	WCHD3-30
denovo596	0.000274725	0	0	0	7.60283e-05		Bacteria	Proteobacteria	Alphaproteobacteria	Rhizobiales	Bradyrhizobiaceae
denovo604	0.000274725	0	0	0	7.60283e-05		Bacteria	Planctomycetes	SBZP_4958
denovo635	0.000274725	0	0	0	7.60283e-05		Archaea	Euryarchaeota	Thermoplasmata	E2
denovo646	0.000274725	0	0	0	7.60283e-05		Bacteria	Planctomycetes	vadinHA49	PHOS-HE93
denovo671	0.000274725	0	0	0	7.60283e-05		Bacteria
denovo680	0.000274725	0	0	0	7.60283e-05		Bacteria
denovo704	0.000274725	0	0	0	7.60283e-05		Bacteria	Bacteroidetes	[Saprospirae]	[Saprospirales]	Chitinophagaceae	Sediminibacterium
denovo718	0.000274725	0	0	0	7.60283e-05		Archaea	Euryarchaeota	Halobacteria	Halobacteriales	Halobacteriaceae
denovo728	0.000274725	0	0	0	7.60283e-05		Archaea	[Parvarchaeota]	[Parvarchaea]	WCHD3-30
denovo732	0.000274725	0	0	0	7.60283e-05		Archaea	Euryarchaeota	Thermoplasmata	E2
denovo743	0.000274725	0	0	0	7.60283e-05		Bacteria	Chloroflexi	Dehalococcoidetes	Dehalococcoidales	Dehalococcoidaceae
denovo798	0.000274725	0	0	0	7.60283e-05		Bacteria	Firmicutes	Clostridia	Halanaerobiales
denovo813	0.000274725	0	0	0	7.60283e-05		Bacteria	OD1	ABY1
denovo821	0.000274725	0	0	0	7.60283e-05		Bacteria	GN02	3BR-5F
denovo827	0.000274725	0	0	0	7.60283e-05		Bacteria	OD1	ABY1
denovo831	0.000274725	0	0	0	7.60283e-05		Bacteria
denovo836	0.000274725	0	0	0	7.60283e-05		Archaea	[Parvarchaeota]	[Parvarchaea]	WCHD3-30
denovo837	0.000274725	0	0	0	7.60283e-05		Bacteria	Chloroflexi	Dehalococcoidetes	GIF9
denovo89	0.000274725	0	0	0	7.60283e-05		Archaea	[Parvarchaeota]	[Parvarchaea]	WCHD3-30
denovo897	0.000274725	0	0	0	7.60283e-05		Archaea	[Parvarchaeota]	[Parvarchaea]	WCHD3-30
denovo906	0.000274725	0	0	0	7.60283e-05		Bacteria
denovo910	0.000274725	0	0	0	7.60283e-05		Bacteria	Planctomycetes	SBZP_4958
denovo947	0.000274725	0	0	0	7.60283e-05		Bacteria	SR1
denovo964	0.000274725	0	0	0	7.60283e-05
denovo967	0.000274725	0	0	0	7.60283e-05		Archaea	Euryarchaeota	Methanobacteria	Methanobacteriales
denovo993	0.000274725	0	0	0	7.60283e-05		Bacteria
denovo999	0.000274725	0	0	0	7.60283e-05		Bacteria
denovo1014	0	0.000268962	0	0	7.60283e-05		Bacteria	Planctomycetes	Planctomycetia	Pirellulales	Pirellulaceae
denovo389	0	0.000268962	0	0	7.60283e-05		Bacteria	Firmicutes	Clostridia	Halanaerobiales	Halanaerobiaceae
denovo406	0	0.000268962	0	0	7.60283e-05		Bacteria	BRC1	PRR-11
denovo8	0	0.000268962	0	0	7.60283e-05		Bacteria	Planctomycetes	Phycisphaerae	AKAU3564
denovo1029	0	0.000268962	0	0	7.60283e-05		Archaea	Euryarchaeota	Thermoplasmata	E2
denovo1060	0	0.000268962	0	0	7.60283e-05		Bacteria	Chloroflexi	Anaerolineae	OPB11
denovo1074	0	0.000268962	0	0	7.60283e-05		Bacteria	Proteobacteria	Deltaproteobacteria
denovo1119	0	0.000268962	0	0	7.60283e-05		Bacteria	Proteobacteria
denovo1174	0	0.000268962	0	0	7.60283e-05		Bacteria	Bacteroidetes	Flavobacteriia	Flavobacteriales	Flavobacteriaceae	Muricauda
denovo1210	0	0.000268962	0	0	7.60283e-05		Bacteria	Bacteroidetes	Flavobacteriia	Flavobacteriales
denovo1216	0	0.000268962	0	0	7.60283e-05		Bacteria
denovo1236	0	0.000268962	0	0	7.60283e-05		Bacteria	Chloroflexi	Anaerolineae	Caldilineales
denovo131	0	0.000268962	0	0	7.60283e-05		Bacteria	Planctomycetes	Planctomycetia	Gemmatales	Isosphaeraceae
denovo160	0	0.000268962	0	0	7.60283e-05		Bacteria
denovo166	0	0.000268962	0	0	7.60283e-05		Bacteria
denovo191	0	0.000268962	0	0	7.60283e-05		Bacteria
denovo194	0	0.000268962	0	0	7.60283e-05		Bacteria
denovo200	0	0.000268962	0	0	7.60283e-05		Archaea	[Parvarchaeota]	[Parvarchaea]	WCHD3-30
denovo201	0	0.000268962	0	0	7.60283e-05		Bacteria
denovo202	0	0.000268962	0	0	7.60283e-05		Bacteria
denovo211	0	0.000268962	0	0	7.60283e-05		Bacteria
denovo220	0	0.000268962	0	0	7.60283e-05		Bacteria
denovo240	0	0.000268962	0	0	7.60283e-05		Bacteria	Planctomycetes	OM190	CL500-15
denovo259	0	0.000268962	0	0	7.60283e-05		Bacteria	Verrucomicrobia	Opitutae
denovo264	0	0.000268962	0	0	7.60283e-05		Archaea
denovo308	0	0.000268962	0	0	7.60283e-05		Bacteria
denovo323	0	0.000268962	0	0	7.60283e-05		Bacteria	Planctomycetes	Phycisphaerae	Phycisphaerales	Phycisphaeraceae
denovo326	0	0.000268962	0	0	7.60283e-05		Bacteria	Proteobacteria	Alphaproteobacteria	Caulobacterales	Caulobacteraceae	Caulobacter
denovo336	0	0.000268962	0	0	7.60283e-05		Bacteria	Planctomycetes	BD7-11
denovo337	0	0.000268962	0	0	7.60283e-05
denovo345	0	0.000268962	0	0	7.60283e-05		Bacteria	Planctomycetes	Phycisphaerae	Phycisphaerales	Phycisphaeraceae
denovo355	0	0.000268962	0	0	7.60283e-05		Bacteria
denovo36	0	0.000268962	0	0	7.60283e-05		Bacteria	WS2	Kazan-3B-09
denovo386	0	0.000268962	0	0	7.60283e-05		Bacteria	SR1
denovo4	0	0.000268962	0	0	7.60283e-05		Bacteria	Proteobacteria	Deltaproteobacteria	Myxococcales
denovo407	0	0.000268962	0	0	7.60283e-05		Bacteria	Proteobacteria
denovo411	0	0.000268962	0	0	7.60283e-05		Bacteria	OP3	PBS-25
denovo421	0	0.000268962	0	0	7.60283e-05		Bacteria
denovo427	0	0.000268962	0	0	7.60283e-05		Bacteria	Chloroflexi	Dehalococcoidetes	Dehalococcoidales	Dehalococcoidaceae
denovo432	0	0.000268962	0	0	7.60283e-05		Bacteria	Planctomycetes	Phycisphaerae	MSBL9
denovo435	0	0.000268962	0	0	7.60283e-05		Bacteria	Planctomycetes	Phycisphaerae	AKAU3564
denovo441	0	0.000268962	0	0	7.60283e-05		Archaea
denovo466	0	0.000268962	0	0	7.60283e-05		Bacteria	Chloroflexi	Anaerolineae	GCA004
denovo469	0	0.000268962	0	0	7.60283e-05		Archaea	[Parvarchaeota]	[Parvarchaea]	YLA114
denovo477	0	0.000268962	0	0	7.60283e-05		Bacteria	OD1	ABY1
denovo481	0	0.000268962	0	0	7.60283e-05		Archaea	[Parvarchaeota]	[Parvarchaea]	YLA114
denovo497	0	0.000268962	0	0	7.60283e-05		Bacteria
denovo546	0	0.000268962	0	0	7.60283e-05		Bacteria
denovo6	0	0.000268962	0	0	7.60283e-05		Bacteria	Proteobacteria	Alphaproteobacteria	BD7-3
denovo603	0	0.000268962	0	0	7.60283e-05		Bacteria	Planctomycetes	Phycisphaerae	AKAU3564
denovo621	0	0.000268962	0	0	7.60283e-05		Bacteria	Bacteroidetes	Bacteroidia	Bacteroidales
denovo637	0	0.000268962	0	0	7.60283e-05		Bacteria	Planctomycetes	ODP123	T8-B82
denovo657	0	0.000268962	0	0	7.60283e-05		Archaea	[Parvarchaeota]	[Parvarchaea]	WCHD3-30
denovo69	0	0.000268962	0	0	7.60283e-05		Bacteria
denovo693	0	0.000268962	0	0	7.60283e-05		Archaea	Euryarchaeota	Thermoplasmata	E2	[Methanomassiliicoccaceae]
denovo696	0	0.000268962	0	0	7.60283e-05		Bacteria	Proteobacteria
denovo702	0	0.000268962	0	0	7.60283e-05		Bacteria	Chloroflexi	Anaerolineae	OPB11
denovo714	0	0.000268962	0	0	7.60283e-05		Bacteria	GN04	GN15
denovo726	0	0.000268962	0	0	7.60283e-05		Archaea	[Parvarchaeota]	[Parvarchaea]	YLA114
denovo730	0	0.000268962	0	0	7.60283e-05		Bacteria
denovo736	0	0.000268962	0	0	7.60283e-05		Bacteria
denovo758	0	0.000268962	0	0	7.60283e-05		Bacteria	GN02	GKS2-174
denovo767	0	0.000268962	0	0	7.60283e-05		Bacteria	Proteobacteria	Alphaproteobacteria	Sphingomonadales	Sphingomonadaceae	Novosphingobium	capsulatum
denovo835	0	0.000268962	0	0	7.60283e-05		Bacteria	SR1
denovo849	0	0.000268962	0	0	7.60283e-05		Bacteria	Planctomycetes	Planctomycetia	Pirellulales	Pirellulaceae
denovo883	0	0.000268962	0	0	7.60283e-05		Bacteria
denovo928	0	0.000268962	0	0	7.60283e-05		Bacteria	BRC1	PRR-11
denovo94	0	0.000268962	0	0	7.60283e-05		Bacteria
denovo994	0	0.000268962	0	0	7.60283e-05		Archaea
